# Supplementary material for: Minimum load threshold in resistance training: insights into muscle metabolism, excitation, and fatigue across the repetition continuum
Source: PeerJ. 2026 Mar 12;14:e20909. doi: 10.7717/peerj.20909 (PMC12989152; doi:10.7717/peerj.20909)
Supplement: Supplemental Information 4 [file peerj-14-20909-s004.xlsx]

## Sheet: AllData
Physiological Responses			RMS						NIRS		RPE		HR	Lactate - Glucose							Deltas Fatigue Assessment						MVC		Trial
Subject	Trial	Reps performed	vlMAX	rfMAX	vmMAX	vlSlope	rfSlope	vmSlope	hhbMAX	hhbSlope	Bas	Post	Hrmax	Labas	LA3	LA5	Acc	Gba	G3	G5	Total Kg	Delta MVC	Time to recover	VolountaryActivation			Subject	Time point	10	30	50	70	90
n	%1RM	n	RMS%	RMS%	RMS%				HHb%		1 to 10	1 to 10	b/min	mmoL							kg	%	min	%			id	min	Nm
1	10	450	12.7832	16.3444	15.4753	-0.003	-0.001	-0.004	101.824	0.001	0	2	117	1.33	1.23	1.23	-0.1	4.36	3.92	4.44	2250	-3.536	20	0			1	pre	121.6	146.8	148.9	150	126.6
2	10	450	17.6616	16.3787	12.8237	0	-0.001	0	112.659	-0.002	0	3	103	1.94	1.22	0.93	-0.72	3.95	3.83	4.28	2250	-10.055	15	0			2	pre	128.3	118.8	122.2	126.9	120
3	10	450	12.0633	37.1287	15.8485	0	0	-0.001	93.9547	0	0	4	85	0.83	1.07	0.98	0.24	4.47	3.66	4.55	3375	-9.171	30	-27.675			3	pre	353.3	308.5	334.3	271.6	289.9
4	10	450	13.3072	12.5881	11.9259	0	0	0	92.0796	-0.003	0	3	75	1.45	2.18	2.33	0.88	5.92	5.07	5.04	3375	-19.192	30	-27.542			4	pre	346.5	344.1	345	349.3	354.1
5	10	450	10.0355	7.48555	7.94948	0	-0.001	0	92.6474	-0.003	0	4	100	1.41	2.03	2.38	0.97	5.38	5.53	5.37	3375	-7.467	5	0			5	pre	306.7	311	221	202.2	203.4
6	10	450	27.2877	16.0587	16.2035	-0.002	0.001	-0.001	99.9728	-0.001	0	8	115	1.02	1.36	1.25	0.34	5.05	4.35	4.41	4500	-34.214	20	0			6	pre	230.9	246.5	254.8	249.5	240.1
7	10	450	12.9908	23.303	22.5142	0	0.002	0.001	118.275	-0.001	0	5	123	1.24	1.67	1.47	0.43	5.41	3.24	3.26	3375	0.929	30	0			7	pre	279.8	258.7	260.5	279.8	249.7
8	10	450	15.2703	8.94118	8.84459	0	-0.002	-0.001	89.4762	-0.006	0	2	124	1.34	1.62	1.02	0.28	5.21	4.13	3.84	2250	-1.211	0.5	0			8	pre	156.9	173.7	157.3	174.8	150.5
9	10	450	29.6327	21.8793	22.6437	0	0	0.001	109.491	-0.009	0	4	87	1.36	1.63	1.3	0.27	4.2	4.13	4.15	2250	-25.349	15	-18.445			9	pre	121.9	194.6	144.3	115.2	125
10	10	450	7.46977	22.6976	35.8718	-0.009	0	-0.002	80.7892	-0.021	0	7	88	0.76	1.7	1.2	0.94	3.95	3.5	3.33	2250	-28.055	20	-0.278			10	pre	204.6	201.3	210.8	205	188.65
11	10	450	9.20014	10.2077	9.04757	0	0	-0.001	87.9046	-0.011	0	6	79	0.86	1.44	0.98	0.58	3.83	3.45	3.29	3375	-22.083	30	0.087			11	pre	240	270.9	243.3	252	246.55
12	10	450	6.48387	2.16912	22.4324	-0.006	-0.006	-0.001	134.134	0.002	0	5	95	1.16	1.68	1.78	0.62	4.93	4.61	4.61	3375	-22.414	10	-18.646			12	pre	371.2	387.2	397.9	383.4	386.1
1	30	450	22.693	31.163	28.4594	0.002	0.004	0	146.02	-0.007	0	3	130	1.26	1.9	1.37	0.64	4.22	3.75	3.39	4725	-25	30	0			1	0.5	117.3	110.1	106	125	121.1
2	30	450	20.2183	23.3134	39.0026	0.001	0.001	0	137.385	0.001	0	8	135	1.2	1.87	1.87	0.67	5.46	4.93	4.93	5625	-10.774	30	0			2	0.5	115.4	106	89.2	108.9	120
3	30	92	30.0182	25.7972	42.9622	0.011	0.012	0.024	191.205	0.09	0	9	110	1.32	3.8	4.17	2.85	5.59	4.29	4.9	1840	-49.562	5	-45.488			3	0.5	320.9	155.6	244	261.8	252.2
4	30	170	17.9824	22.3075	15.4827	-0.005	-0.002	-0.002	140.667	0.02	0	10	103	0.91	1.42	0.97	0.51	5.52	3.45	3.31	2975	-65.359	30	-47.438			4	0.5	280	119.2	197.7	256.9	356.7
5	30	450	23.1447	22.2493	19.8866	0.002	0.001	0.001	130.163	0.003	0	6	134	0.64	2.83	2.52	2.19	4.63	4.14	4.07	7875	-8.135	10	0			5	0.5	283.8	285.7	163.5	161	177.3
6	30	113	48.8204	43.5759	55.3512	0.051	0.053	0.055	122.737	0.055	0	10	169	2.08	4.58	4.41	2.5	7.63	4.36	4.38	1977.5	-63.002	30	0			6	0.5	151.9	91.2	175.3	208.5	198.5
7	30	450	31.1311	37.4761	28.8269	0.003	0.004	0.002	149.539	-0.006	0	8	175	1.35	2.31	1.62	0.96	4.6	4.75	4.75	7875	-20.603	30	-24.305			7	0.5	282.4	205.4	196.1	255.4	215.7
8	30	450	26.6491	16.825	16.6777	-0.001	-0.004	-0.003	147.025	0.013	0	3	135	1.37	2.93	2.78	1.56	5.83	4.62	4.56	4725	-16.695	30	-33.281			8	0.5	155	144.7	106.8	140.1	143.6
9	30	450	35.3139	34.9603	24.9117	0.029	0.033	0.007	124.928	0.031	0	9	130	1.33	5.05	4.31	3.72	4.8	5.8	4.79	5625	-83.556	30	-28.303			9	0.5	91	32	98	110	116.2
10	30	81	26.0539	31.7188	30.1362	0.005	0.013	0.016	105.124	-0.027	0	10	128	0.88	7.51	5.89	6.63	4.54	5.75	5.57	1215	-75.161	30	-60.997			10	0.5	147.2	50	187.6	177.3	176.1
11	30	294	79.002	70.6574	48.4331	0.129	0.207	0.112	118.395	0.04	0	8	131	0.71	3.17	2.85	2.46	3.97	3.68	3.62	5644.8	-42.303	30	0			11	0.5	187	156.3	317.5	217.1	230.05
12	30	51	77.0288	25.2123	29.6988	0.013	-0.014	0.007	189.728	0.015	0	9	183	1.4	4.44	4.44	3.04	3.54	4.27	4.27	1020	-38.92	30	-4.715			12	0.5	288	236.5	284.6	318.5	290
1	50	56	33.4115	44.6491	50.4748	0.009	0.005	0.077	136.547	0.094	0	6	171	1.13	4.22	3.26	3.09	4	5.02	4.12	980	-28.811	30	0			1	3	110	125.1	111.4	153.9	116.3
2	50	54	56.5869	54.1455	71.3889	0.075	0.062	0.091	130.465	0.104	0	8	158	1.25	3.37	3.39	2.14	5.43	4.84	5.06	945	-27.005	30	0			2	3	119.4	107.5	103.9	111.6	124.9
3	50	28	50.5538	58.6377	97.416	0.153	0.232	0.29	139.368	0.279	0	8	161	1.14	3.41	3.36	2.27	4.31	4.08	4.95	980	-27.012	30	-12.847			3	3	326.5	280.1	249.6	287.8	283
4	50	26	64.3432	48.2249	42.7447	0.19	0.149	0.144	135.747	0.371	0	9	106	0.84	4.32	3.96	3.48	5.95	4.08	4.1	780	-42.696	30	0			4	3	286.8	242	293.3	275	327.3
5	50	32	85.4925	76.0923	87.1119	0.174	0.128	0.143	104.604	0.034	0	8	141	0.91	3.64	3.44	2.73	4.59	3.1	2.97	880	-26.018	30	-3.438			5	3	304.2	260	204	186.4	202.7
6	50	29	40.1471	42.83	67.019	0.122	0.136	0.272	120.084	0.091	0	8	158	1.3	2.91	2.22	1.61	5.57	5.33	4.59	870	-31.201	30	-2.32			6	3	179.8	120.5	196.1	234.3	211.8
7	50	41	53.765	43.6235	63.5344	0.108	0.021	0.108	143.643	0.094	0	8	160	1.06	2.91	2.76	1.85	4.32	4.71	4.71	1189	-24.722	30	0			7	3	312.1	203.9	220	277.7	237.5
8	50	138	27.6697	32.4165	31.876	-0.004	0.004	-0.012	119.455	-0.009	0	8	146	1.57	3.88	3.17	2.31	4.47	4.38	4.42	2415	-32.104	30	-24.36			8	3	156.3	130.6	146.6	152.7	139.6
9	50	41	62.9885	60.0181	48.2578	0.122	0.077	0.053	146.655	0.094	0	8	121	1.29	4.27	4.77	3.48	5.74	3.92	4.72	820	-32.086	15	-30.303			9	3	96	72	97	95.9	116.9
10	50	25	87.5463	73.8313	89.6053	0.164	0.143	0.15	117.735	0.19	0	8	125	1.47	4.23	4.2	2.76	5.53	4.77	4.79	625	-11.006	20	0			10	3	166.6	110	203	194.4	164.3
11	50	26	50.4255	85.5263	56.6253	0.243	0.599	0.316	115.26	0.221	0	9	131	1.4	3.97	2.7	2.57	4.4	5.14	5.33	832	30.497	0	26.886			11	3	198	152.9	244.2	230.4	232.2
12	50	19	57.0219	107.17	105.23	0.222	0.389	0.361	136.479	0.295	0	9	150	0.93	2.19	2.45	1.52	4.12	3.78	4.53	665	-28.474	30	0			12	3	297	209.3	324.2	350.2	329
1	70	14	43.2513	41.8037	50.8757	0.243	0.322	0.322	139.112	0.458	0	9	144	0.97	3.28	3.01	2.31	3.93	3.56	4.73	350	-16.667	30	0			1	5	107.1	123.8	117.4	150.9	118.4
2	70	9	67.7389	46.1722	65.1902	0.217	0.216	0.216	132.701	0.695	0	7	151	1.23	2.87	3.91	2.68	6.38	6.9	6.86	225	-14.184	5	0			2	5	121.8	100.6	106.6	124.2	115.2
3	70	15	83.5325	89.2822	63.4556	0.331	0.361	0.361	143.389	0.188	0	7	139	2.6	3.91	3.08	1.31	5.97	5.22	4.56	750	-3.608	20	-39.292			3	5	301.7	315.1	245	308.3	273.9
4	70	12	71.3895	70.3312	56.962	0.745	0.41	0.41	113.956	0.276	0	8	110	1.07	2.52	2.54	1.47	3.65	3.07	3.56	504	-26.453	30	-9.602			4	5	320.8	276.7	309.4	275	325
5	70	19	43.786	31.3915	46.7976	0.311	0.329	0.329	123.979	0.335	0	7	105	1.77	3.06	2.91	1.29	4.61	4.14	4.16	712.5	-20.376	20	-15.467			5	5	313.1	262.2	210.7	197.1	212.2
6	70	9	68.2404	56.9137	71.6971	0.692	0.704	0.704	124.759	0.314	0	7	141	0.99	2.4	2.58	1.59	4.23	3.69	4.18	362.25	-16.433	10	0			6	5	178.6	129.3	205	249.3	206.1
7	70	12	48.0804	64.2582	78.0971	0.281	0.48	0.48	121.117	0.246	0	8	145	1.61	5.83	5.79	4.22	5.46	5.83	5.79	480	-8.721	5	0			7	5	317.5	207.2	208.8	286.9	257.1
8	70	20	54.24	57.055	49.3577	0.372	0.226	0.226	128.799	0.38	0	8	140	1.74	3.79	3.34	2.05	5.12	5.19	4.81	500	-19.851	10	0			8	5	156.3	138.8	135.2	149.5	149.4
9	70	9	76.2571	35.954	77.1875	0.415	0.415	0.415	144.195	0.705	0	6	132	2.47	3.67	3.46	1.2	5.63	3.97	4.01	292.5	-4.514	15	0			9	5	96.8	92	115.7	109	115.2
10	70	10	60.7127	49.0057	70.7525	0.499	0.474	0.474	121.038	0.282	0	7	139	3.37	4.84	4.84	1.47	4.01	3.96	3.96	350	-13.512	20	0			10	5	176.5	142.9	195.9	197	176.8
11	70	16	80.5375	84.2056	67.3981	0.915	0.654	0.654	130.747	0.328	0	10	125	1.15	2.05	1.81	0.9	4.42	4.16	4.32	720	-13.849	10	0			11	5	196	157	235	225.5	235.86
12	70	13	85.4037	93.3617	70.3657	0.098	0.362	0.362	214.736	0.866	0	9	167	1.32	2.54	2.2	1.22	4.76	3.77	3.86	650	-16.927	5	-7.906			12	5	260	276	348.3	345.7	339.6
1	90	3	50.0522	66.7781	83.046	1.894	2.662	0.178	127.978	2.962	0	8	157	0.9	1.84	1.94	1.04	5.22	3.12	3.8	96	-4.344	0.5	0			1	10	114.2	115.5	119.7	153.2	114.4
2	90	3	134.012	95.8904	78.5124	3.756	1.402	2.014	143.501	4.89	0	7	150	0.71	1.96	1.83	1.25	5.38	4.97	4.78	96	0	0.5	0			2	10	121.5	93.7	108.9	113.6	125.4
3	90	10	67.4696	57.4188	73.0972	0.186	-0.059	0.22	132.027	0.96	0	7	139	1.27	1.51	1.37	0.24	4.08	3.89	3.71	625	-13.004	30	0			3	10	320.4	322.4	292	329.1	296.9
4	90	3	182.812	123.933	151.335	1.992	2.09	1.579	128.34	2.374	0	7	125	1.09	2.82	2.27	1.73	6.59	3.98	3.14	162	0.734	0.5	0			4	10	323.8	295.8	308.2	292.7	328.9
5	90	5	75.0397	53.6049	57.7128	1.584	1.154	1.399	113.952	0.47	0	6	131	0.92	2.59	2.47	1.67	4.17	3.11	3.29	247.5	-12.832	20	-6.716			5	10	313.1	305.3	216.8	193.7	212.6
6	90	5	108.896	76.3605	72.9749	1.649	0.9	0.975	131.18	1.885	0	7	150	0.96	2.06	1.93	1.1	5.21	4.64	4.76	262.5	-17.326	30	0			6	10	194.8	121.9	237.7	262.1	211.1
7	90	6	79.1373	120.749	86.1539	-0.269	1.195	-0.502	133.138	1.216	0	8	146	1.06	1.54	2.09	1.03	4.11	2.96	4.28	315	-13.616	30	0			7	10	302.3	207.4	204.2	279.8	260.6
8	90	6	76.1376	62.6466	82.8464	1.464	1.278	1.417	124.848	1.084	0	7	153	1.78	1.5	1.24	1	3.87	4.34	4.46	192	-4.585	0.5	-11.443			8	10	154	138.4	143.1	167.4	149
9	90	8	114.097	87.7358	116.04	1.979	1.546	2.204	141.038	0.502	0	7	110	0.73	3.17	2.76	2.44	3.96	4.64	4.28	320	-7.04	0.5	-5.211			9	10	114.4	105.6	109	105	96
10	90	4	71.9971	90.7944	95.6136	1.176	0.185	0.522	107.673	0.543	0	8	118	0.95	3.55	3.95	3	4.61	3.73	3.9	180	-6.653	10	0			10	10	180.3	155.6	209.9	189.5	190.1
11	90	7	71.0484	64.6044	73.7281	1.156	1.064	1.326	140.876	1.719	0	8	135	1.67	3.76	2.18	2.09	2.29	3.95	3.46	403.2	-6.692	20	0			11	10	206	166.2	251	234.6	234.3
12	90	7	90.7895	84.5404	118.374	1.591	1.161	2.063	176.188	2.677	0	9	164	1.33	1.35	1.43	0.1	2.81	2.72	3.64	437.5	-24.89	0.5	-11.95			12	10	280	282	334.1	329.5	344.1
																											1	15	113.1	120	120.8	147.2	119
																											2	15	123	107	111.7	120.4	108.2
																											3	15	328.5	314.7	318.6	290.6	304.4
																											4	15	323.4	312.5	302.6	298.7	332.9
																											5	15	313.1	286.5	207.7	197.3	211.1
																											6	15	203	131.8	229	257.7	200.9
																											7	15	303.3	203.2	207.2	279.8	247.7
																											8	15	154	141.8	151	173	139.9
																											9	15	123	120	139.4	124.9	102.4
																											10	15	167.4	172.9	212.5	198.5	184.4
																											11	15	212.6	149.7	252	222.1	238.22
																											12	15	315.5	311.2	342.5	310.8	361.1
																											1	20	121.6	124.1	111	144.8	113.8
																											2	20	114.4	94.1	107.9	120.75	121.8
																											3	20	320	296.7	323	358.3	329.6
																											4	20	309.8	337.9	301.4	315.9	325
																											5	20	313.1	285.7	207.8	203.9	220.5
																											6	20	225.3	140.1	206	255	191
																											7	20	300.2	218.3	216.1	279.8	264.1
																											8	20	154.3	140.5	152.3	161.5	146.6
																											9	20	110.2	134.5	133.3	115.87	115.1
																											10	20	192.1	176.5	217.2	204.3	182
																											11	20	215.4	150.9	254.8	221.1	245.65
																											12	20	318.3	308.9	320.9	299.1	345.6
																											1	30	117.8	124.2	123.4	148.3	112
																											2	30	116.3	113.8	110.1	121.1	116.9
																											3	30	339.5	315	334.3	399.4	343.6
																											4	30	325.4	325	302.9	313.6	305.9
																											5	30	313.1	297.1	215.7	197.9	236.6
																											6	30	224.1	167.9	245.3	249.5	211.8
																											7	30	297.3	218	206.1	279.8	303.7
																											8	30	154.3	136.7	159.7	153.2	148.5
																											9	30	130.2	144.1	116.7	122.7	89.1
																											10	30	176.1	182.1	207.2	199.6	184.5
																											11	30	213	176.8	277.9	221.3	247.2
																											12	30	342.8	291.6	349.8	308.7	384.2

## Sheet: VLmax
4sec	10												30												50												70												90
SUBJ	4	6	7	3	12	11	1	2	5	8	9	11	4	6	7	3	12	11	1	2	5	8	9	11	4	6	7	3	12	11	1	2	5	8	9	11	4	6	7	3	12	11	1	2	5	8	9	11	4
0	7.96403	23.5431	8.99489	10.6952	6.80933	8.1819	11.4375	12.4762	7.36259	13.9291	20.252	13.814	15.6508	18.8404	18.8707	14.7586	19.7605	19.9281	16.7539	22.2172	6.81297	16.6525	12.7135	28.6765	26.7493	19.5578	35.8675	31.2896	22.9372	23.5159	22.8971	28.7428	63.5886	19.4461	35.795	70.3715	53.7585	42.699	43.2738	49.2629	34.2834	56.2422	25.1958	47.5	18.6502	25.77	40.2193	43.5088	119.21
4	8.92099	10.5463	13.0521	10.4176	7.80914	10.664	8.9707	9.05038	9.90248	13.634	15.5082	15.8954	15.9651	18.1493	17.9173	18.1334	22.0704	15.6913	14.7403	15.6526	11.875	19.5126	17.2646	27.8105	8.82909	16.6005	32.45	38.3228	24.0064	29.4223	22.315	27.5622	63.7767	22.219	34.6523	69.7617	21.6247	48.5589	31.1533	52.2112	35.4878	56.2112	27.5951	54.7142	9.70885	25.054	44.0996	40.9868	146.415
8	10.395	24.0312	4.79192	10.3628	7.4296	11.44	11.8701	9.13308	10.594	13.9381	14.9214	14.8954	16.6309	22.0631	21.5208	20.3511	20.2485	18.8237	14.3147	15.6423	12.4577	19.117	16.6071	30.5392	30.8847	17.6863	32.42	36.7722	24.2202	29.5369	25.102	28.0275	65.155	21.8956	34.364	72.2172	31.0427	47.6911	33.4226	57.5498	40.9585	57.1506	24.0828	45.0087	20.7191	31.563	45.6091	44.7478	182.812
12	12.378	19.1886	10.5061	11.5449	7.19823	13.0188	15.2051	7.43061	9.84131	9.79054	18.6633	16.3837	19.1635	20.9606	21.0858	20.5146	20.2246	19.0054	16.7037	12.9167	12.3355	20.8383	16.2784	26.7811	29.2292	15.7897	31.355	35.3006	22.7564	27.8785	25.1534	28.0933	66.6082	20.1216	33.3362	74.8655	41.623	51.2659	34.7991	56.3247	39.3787	60.6988	30.2852	45.2011	31.7953	31.155	48.5943	47.2478	133.64
16	10.8591	20.306	9.3998	11.814	6.43014	11.8763	13.1865	8.57985	9.24734	12.616	18.1939	17.1628	17.6413	16.3058	21.9142	21.5628	22.0494	19.6655	17.8166	14.4832	13.6382	25.7557	16.6364	29.6732	28.6193	19.4956	31.3425	36.1234	24.8128	31.8327	26.3078	28.7225	65.8564	24.4266	36.4866	71.8349	45.1623	55.7405	38.5045	56.4143	42.7337	58.3152	32.2763	44.5105	32.2119	32.703	47.4661	48.4211
20	10.2748	22.1368	9.66258	11.7566	6.4301	13.6335	13.3691	8.2538	9.79699	11.4854	17.9949	16.8837	15.1667	16.2385	20.3425	20.5587	22.8189	20.7074	18.5714	15.3446	13.8318	23.9839	17.586	26.1438	29.6448	17.45	31.03	34.6044	25.5936	28.3267	27.6534	28.5407	66.5764	21.5585	34.5498	72.5949	52.2153	59.371	39.6205	54.3128	45.6482	59.1537	31.6443	51.1451	32.1183	31.881	55.8814	51.3158
24	12.6704	18.2338	9.38139	12.4195	6.2602	11.6685	13.0781	8.77852	8.47784	11.0743	19.852	16.9419	16.2	20.3161	21.8303	17.6717	21.1976	20.0719	17.5656	15.3614	14.2265	20.5436	16.5584	28.268	30.9383	16.2824	32.33	35.3244	26.7075	33.4213	26.0379	29.7895	68.8152	22.3429	40.3783	77.2668	46.344	61.8392	40.4836	54.2988	52.2451	55.2795	31.7506	47.6136	37.1811	33.703	51.303	53.6294
28	10.2753	21.4903	9.52863	12.5363	7.66244	12.0439	11.3008	10.0399	9.42376	10.759	20.252	15.1023	16.4865	16.1001	21.5901	19.4535	20.8084	19.9017	14.4624	15.0131	13.7838	23.0241	17.7273	25.6699	31.4075	18.9907	31.9275	36.432	27.3245	33.5408	25.8755	28.3182	68.8553	23.5034	37.84	76.2755	54.6925	60.8201	42.6934	52.251	48.0326	55.7221	31.5045	46.6871	37.8776	36.461	51.3697	53.761
32	12.2807	19.222	9.7909	12.128	7.20249	12.491	11.4775	9.92966	10.5098	12.5541	19.0704	16.4733	17.4706	21.9424	22.7439	21.4836	22.1931	23.789	15.8707	13.7406	13.4408	23.4553	17.5877	24.8039	28.5925	20.3186	32.89	34.6282	30.6404	36.011	23.4847	33.0981	68.5393	24.7638	36.5421	74.3672	50.5011	66.5207	42.7232	55.7271	51.5057	62.5466	30.4659	50.0962	41.3889	34.692	55.5943	56.3487
36	10.8231	19.0442	9.60072	12.1484	7.38809	12.2697	11.2148	10.2025	10.672	12.1104	18.2643	15.7907	17.1238	19.1826	21.4216	21.3056	21.9731	20.3807	14.2683	14.6198	14.2707	23.1823	16.9643	27.549	30.2078	18.3299	33.525	37.0886	27.9287	35.2092	29.9188	31.311	70.107	21.4599	38.5057	77.3104	61.8622	68.2404	45.5506	52.9881	60.399	64.3478	33.5738	46.2413	39.8765	35.558	57.6801	60.7127
40	12.0041	19.6056	8.909	8.62863	6.19513	11.9409	12.5098	22.1093	10.6135	12.1881	20.1592	17.8256	18.6524	19.8058	20.5668	20.0824	22.3683	20.6655	16.7867	14.5637	15.0413	22.4128	17.4505	25.0654	31.1595	19.4931	33.2325	37.0649	29.3798	31.494	26.0469	31.0514	69.9844	22.1892	46.3218	75.9003	66.0478		48.0804	64.2928	66.0994	64.4876	36.0291	53.5664	43.1584	38.504	57.0445
44	9.74528	24.7737	8.99387	10.1511	7.84245	12.4337	13.4482	10.519	10.055	10.6385	18.8765	16.4209	18.8794	17.7822	23.4712	20.3087	22.8413	21.1631	15.5801	15.5281	16.2603	24.4966	18.5471	23.4363	36.6823	20.9348	36.14	39.0348	30.3692	39.1135	27.4097	29.6053	70.7025	22.461	44.1954	76.6553	66.082		46.0863	56.5478	76.5472	64.3867	34.2137	67.7389	39.3374	37.694	61.9915
48	11.2211	21.7188	9.78272	9.9657	7.60391	11.517	12.6104	10.8194	10.0842	10.3592	18.5041	18.407	16.377	21.9369	23.6679	22.0533	23.4596	19.19	16.3803	14.3586	15.4464	21.6502	17.1201	25.2614	32.0308	20.5868	32.85	45.8307	31.2043	39.0837	27.3376	34.6938	72.0152	23.6651	41.1207	78.942	71.3895			83.5325	80.5375	67.7795	34.2226		43.786	43.761	57.2362
52	11.2182	20.9709	10.8896	10.4901	6.52787	11.5296	12.2529	12.1378	8.4406	13.7005	20.7082	17.6279	16.5048	19.4745	20.5741	20.9381	22.4566	20.8453	14.2905	14.6114	16.015	22.7167	19.8328	29.3137	31.9504	20.1255	35.3925	40.2769	31.7596	42.4054	29.7202	30.8995	70.93	24.9404	49.9617	75.0526						82.1351	43.2513		35.463	46.37	67.1875
56	12.2925	21.278	11.1948	8.85356	6.47492	12.0009	11.8809	10.6226	7.71543	11.3818	18.8275	17.3779	17.2659	19.7803	21.7898	20.607	24.3054	19.4628	18.3832	16.5028	13.7115	22.7672	18.3312	29.6405	31.8566	20.7976	36.045	42.5	34.9277	40.1892	24.537	32.8397	71.8078	25.3888	46.4215	76.2189						9.11801			40.3086	44.01	59.9184
60	11.4552	19.9914	10.5368	10.0541	6.47766	12.0699	13.0059	12.2348	9.71365	12.6306	18.8245	15.8965	17.6952	18.6371	21.9485	22.6002	25.7141	20.0582	14.7297	13.7556	14.2801	22.7603	18.3904	25.6078	29.0818	20.924	36.95	44.5016	34.4745	38.4811	27.0695	35.8134	73.5016	24.0356	47.0115	79.487						85.4037			42.4588	48.17	63.4513
64	11.5035	3.6444	10.7014	9.99274	6.68735	12.0726	13.1533	9.28992	9.38741	10.7252	18.9286	13.9442	18.5444	21.3526	24.3143	21.9718	21.5689	21.7248	12.6467	14.8193	13.7895	23.6216	15.5114	34.1176	33.0228	22.575	41.5575	44.6044	30.5968	39.4273	27.9865	37.1651	73.8442	24.0252	46.8774	79.2751									41.4609	49.43	76.2571
68	12.8243	33.2866	9.6907	10.5607	7.06999	11.5645	12.1289	9.7462	8.62766	12.2601	15.351	16.4023	17.6159	21.2785	23.2996	21.4604	25.1841	20.4736	14.9044	15.4185	14.5338	23.3142	16.0536	25.165	32.681	23.6211	35.605	48.1329	36.1489	44.4622	26.5524	34.9737	75.6757	26.1147	45.8036	82.8979									40.3601	51.68
72	11.819	19.3933	11.1329	10.0356	6.90894	12.4131	12.044	9.50095	7.89273	12.1486	20.3449	16.6128	19.5841	20.6535	24.5061	22.7505	24.4626	20.7938	14.5599	16.3614	13.5479	21.1892	21.9326	29.183	35.248	22.7917	38.645	46.068	50.4255	46.4343	26.5018	35.4426	75.372	24.9266	49.1015	81.0212									38.3426	54.24
76	11.4894	3.15517	9.64724	10.1359	6.66477	11.7249	10.415	8.8251	9.74557	11.6802	19.2143	15.7163	19.1921	20.7039	20.5392	23.3151	24.7695	18.8178	15.5106	15.3811	15.5799	20.0803	20.4132	28.2353	40.3284	23.9755	37.52	47.6915		46.1853	26.8574	35.5227	75.6696	23.1193	47.251	80.6933										53.4
80	10.9281	16.2037	9.49744	8.90633	7.22113	11.0394	11.8008	7.83555	9.32447	10.6115	15.8571	16.3174	18.4818	22.0831	22.9632	24.3169	24.3189	21.4448	16.2838	14.0412	13.7425	22.5917	18.9448	31.4542	34.9799	26.5833	37.615	49.0269		41.4691	25.8051	36.1938	78.8001	26.3911	42.6025	87.6618
84	10.6657	14.6746	9.30777	10.9103	6.40147	14.5403	10.5146	9.82319	8.15957	11.0101	18.7429	14.6953	17.9032	19.0583	24.3627	23.6885	23.7754	21.2146	16.2288	14.9064	14.8487	21.1066	19.5268	32.6634	37.6743	26.3186	34.495	45.8228		52.1912	24.8502	37.823	78.1034	26.1927	50.8879	84.7729
88	11.4982	18.4644	9.48875	9.84697	6.66635	10.3073	11.7598	9.94202	8.25355	10.5	15.1806	15.4116	20.3841	21.4126	20.9908	24.2723	25.0299	20.7314	16.3311	15.0777	14.9154	20.453	19.5292	34.1013	34.6046	25.9559	35.06	46.5981		64.1932	27.5334	33.9043	79.0691	25.6227	46.6054	86.1657
92	11.6386	20.5603	9.43609	9.11544	6.79514	11.25	12.1562	8.48004	8.45213	11.8592	16.9439	15.5279	18.0675	22.4921	24.4111	24.5405	26.7201	21.2044	13.6959	15.0936	14.6795	22.4255	19.7484	30.4739	40.2346	2.36373	40.0325	46.4952		3.35956	26.1399	35.067	78.5392	26.3188	45.8755	83.7065
96	11.0548	20.042	9.84969	10.0548	6.95081	12.8145	10.6943	8.85551	8.2039	11.2782	17.8041	15.4767	19.0627	21.1772	24.5619	22.0109	25.8114	20.1817	14.3581	14.2032	14.7932	21.3991	20.207	32.7941	38.0697	31.3559	35.68	46.6218		56.4741	26.8962	35.8876	79.9966	26.2764	49.1504	87.5463
100	11.7429	3.68319	10.1227	9.04617	7.52189	12.2939	10.6084	9.85646	7.92287	10.6014	18.1888	16.8546	17.8929	21.2621	24.9173	20.4786	27.5838	21.0348	15.8745	14.9504	15.8694	22.6801	20.8693	30.1797	36.4484	27.4118	41.94	50.5538		57.0219	27.2292	38.0347	81.2654	27.2282	51.4483
104	9.32075	0.80603	8.97546	10.9611	6.50589	12.474	11.0576	8.46103	8.16667	10.455	15.9725	16.0023	18.3706	20.5613	24.6795	23.1626	30.479	23.0372	14.3755	13.661	14.3919	20.633	19.8458	31.0294	64.3432	28.0294	42.2725	47.9509			27.482	34.1675	80.9285	27.375	51.7577
108	9.93455	21.0259	8.68252	10.1873	7.05174	11.7518	10.7607	8.54943	8.09574	11.7207	20.8816	16.1721	20.323	19.844	21.4828	23.1384	26.512	22.7668	15.4537	15.5796	13.2415	20.7695	19.4886	34.0523		31.5196	40.8025	45.6804			27.6706	37.6699	82.9272	25.6777	50.2845
112	11.6545	22.6552	10.2352	8.93206	7.1874	11.44	11.624	9.15019	9.28457	9.88739	16.298	16.6756	16.1746	22.034	25.1507	21.73	30.2814	21.036	13.4459	15.5992	15.3261	22.3211	18.487	33.8072		32.5392	43.6				27.9828	39.3134	82.8295	26.4771	48.4425
116	11.3143	19.4493	9.90286	9.91557	6.24001	12.5143	10.8711	9.88118	7.40426	10.9685	19.7755	16.8233	21.1857	22.318	21.693	23.0478	29.1781	20.6619	15.6322	15.368	13.5771	22.9771	19.7508	34.7059		40.1471	44.29				29.9639	35.4845	83.8082	25.0539	56.2835
120	9.1309	17.8696	10.2761	10.8839	7.21365	12.1111	11.251	8.06939	8.875	10.8221	19.9255	17.7407	19.7746	20.7943	23.6998	23.5064	29.6033	20.434	14.6216	14.4185	15.7773	20.9323	24.4748	38.8562			40.615				25.9838	36.8624	84.2686	25.0184	54.8946
124	11.4363	21.3459	9.92229	0.71768	6.45531	12.0511	11.0732	7.93821	8.46986	11.0574	17.8765	17.6698	18.6151	21.8131	23.1691	25.0055	29.8832	20.6739	13.6824	15.868	13.4276	25.0516	20.4959	35.7189			43				26.4251	36.4629	85.4925	24.883	2.48946
128	11.3443	25.3955	9.58027	8.89314	6.27229	12.4023	12.5859	8.60932	9.17819	10.5777	17.0174	16.0326	18.9635	19.7555	23.0582	25.0701	32.0659	22.2164	12.8282	18.7949	13.6729	21.8773	27.0406	31.5359			44.57				24.6652	36.7943		25.6193	51.5853
132	11.2358	22.8944	10.9156	11.1062	7.80596	12.3378	11.0029	9.15779	8.82979	10.8401	18.6684	19.5233	19.2746	20.2597	23.6415	26.1489	27.8144	22.8237	13.6901	21.8727	14.2782	19.8968	16.802	29.2467			41.6325				25.8809	38.6627		24.9782	51.9818
136	11.5094	23.7931	9.49796	9.05541	7.83502	13.3002	11.8066	9.60837	8.69592	10.5608	16.9826	17.6314	17.9254	20.6584	24.5625	25.9722	28.488	21.1355	14.7625	5.23408	15.672	22.0161	20.0235	28.0458			45				26.1859	38.4868		25.4473	52.1763
140	11.8267	22.9278	9.62219	8.79617	7.56218	10.9238	11.5137	8.46293	8.00089	10.1464	17.3112	16.8349	17.7484	19.699	24.2806	26.0282	31.0449	21.2878	13.4942	15.7547	14.0855	20.0975	18.5698	28.7353			47.845				25.4666	36.7548		24.0229	56.7002
144	11.2647	25.6713	10.1508	11.4347	6.68799	12.2831	10.1836	8.86312	8.99468	9.81532	16.4541	15.9861	19.0897	21.8604	21.0594	22.5014	30.5689	22.7788	15.2838	16.5637	14.5912	18.7947	18.7735	31.5686			37.8575				26.2103	37.677		24.8991	61.6877
148	12.319	19.3211	9.17638	11.0989	6.3289	12.3307	11.0029	8.42776	9.81826	10.3739	16.7173	16.9779	20.2492	22.6717	22.4326	26.0155	35.2844	20.5929	14.6351	17.2903	15.1053	21.1514	22.4083	29.4722			51.11				24.8005	36.1878		27.0378	56.2989
152	12.1268	26.0399	8.51789	9.22559	7.34673	10.7142	10.2021	8.84696	9.3883	9.37725	16.7816	15.9012	17.3691	19.2901	25.7592	23.7523	34.8024	19.1727	14.8813	15.1367	15.5366	21.1066	22.9229	29.9559			44.8775				28.0541	38.6591		24.1376	50.7471
156	11.9835	22.8287	9.4729	10.6148	6.92318	11.4785	11.6699	8.23764	9.60727	9.72748	16.8163	19.3954	17.5373	21.3926	24.4308	24.2236	32.4207	21.8303	22.1622	13.4775	15.9286	19.5516	23.3685	28.9804			50.325				26.7987	37.8373		26.0539	54.9138
160	11.3844	24.0841	9.25665	10.4083	6.37118	13.4713	9.71191	8.19677	8.54078	10.4279	17.048	15.843	20.0548	22.4326	22.9485	24.0405	31.7799	21.8285	16.3127	16.6573	14.4718	21.1904	23.5105	30.8333			53.765				28.0614	40.5036		27.4667	62.9885
164	10.6085	24.8007	9.57055	8.97691	7.01867	13.8459	9.57617	7.87452	8.31294	11.3626	18.0429	18.2047	19.0056	22.7002	23.6618	22.6148	32.7141	23.0941	8.67085	17.1526	14.6852	20.6227	21.4521	29.7614							27.7283	36.7237		27.1261
168	11.1126	23.0797	9.51431	9.81926	6.21908	13.1479	11.9336	8.65779	9.39362	9.75563	17.6633	16.6465	19.1587	23.8167	24.095	26.1148	37.3458	20.9035	18.668	15.2594	15.4831	23.5883	20.3036	30.9788							28.6868	41.1591		22.5711
172	11.023	22.778	8.95194	9.86016	7.73731	13.5529	10.9531	8.56844	8.71277	11.0023	16.3102	18.4651	18.3294	23.1396	23.1183	27.439	36.0239	23.708	23.2143	16.5243	14.562	19.6479	20.8198	30.0654							27.4269	41.6902		27.2821
176	12.6728	21.9009	8.93149	10.2263	6.60846	12.0591	10.4326	9.40209	8.01596	10.6622	16.2194	17.6221	18.7571	24.3859	23.4565	24.3675	38.7605	22.1703	1.37548	16.9139	14.9652	20.6548	18.2305	35.1176							27.5993	38.0323		25.7626
180	10.763	16.0668	8.28732	10.7929	7.30905	12.2437	10.5869	9.95817	8.53812	10.8176	18.7755	17.4558	19.3484	25.3289	22.0852	24.8484	39.9431	22.518	14.5232	14.4654	15.6363	24.2684	23.1071	30.0735							25.4468	42.7978		25.7878
184	11.6851	20.2435	9.99744	8.84433	6.70031	11.4749	10.3398	8.00475	7.74557	11.92	14.4735	16.7767	18.3468	21.7057	22.4014	25.2127	39.1587	22.9251	15.0338	16.1302	15.687	22.0551	28.2021	29.9199							27.3899	40.1316		27.6697
188	10.7188	23.25	9.93405	10.5864	7.06186	12.7814	10.1387	7.64734	8.48582	10.6745	18.4306	17.3709	20.031	22.5061	24.0919	22.7983	39.4281	22.286	26.7761	14.8577	15.9305	20.7466	19.3523	30.7059							27.7554	41.4234		27.1984
192	11.1987	21.7522	9.75204	8.57124	7.10809	12.4489	11.0234	9.17015	7.13032	9.86937	17.4296	16.9395	18.75	25.7888	25.1575	23.9718	43.6931	20.714	7.94691	19.9813	16.1212	20.1158	24.664	31.3072							25.0063	46.1124		26.3544
196	10.668	20.5129	9.2909	9.30475	6.48018	12.4086	11.5537	8.80133	7.78546	10.1408	17.1796	17.8291	20.0754	28.7743	23.905	26.98	46.753	22.9017	14.5415	12.9785	15.9258	18.5665	21.9521	27.4085							26.2771	41.9258		23.5917
200	11.0053	19.2834	9.20041	9.45844	7.84188	12.2706	11.6602	8.34601	9.29965	10.4178	15.3265	17.3302	19.5405	27.1177	22.6048	24.5669	79.002	22.7272	12.8369	15.4728	14.968	19.4553	23.8474	30.3497							25.1038	42.1292		24.4186
204	10.3219	17.8319	8.83538	9.81926	7.50446	12.2572	10.9062	7.36882	7.86702	11.8986	16.1867	17.9767	18.5921	24.4357	24.2151	24.959		24.705	12.7201	15.1863	16.6551	20.406	22.526	31.6699							26.3051	43.3134		25.0333
208	12.1256	20.9838	8.76227	9.02111	7.78968	11.7599	10.5381	8.45342	9.29078	10.4989	15.0816	18.3	19.5682	27.142	22.5447	24.9945		22.1397	13.251	15.4251	16.1447	18.9243	24.2257	31.3219							27.1119	42.1651		22.3211
212	11.0519	21.0657	9.06544	9.75726	7.71216	12.4086	11.6533	7.68156	7.92021	11.1092	17.2602	19.5581	19.1143	27.0813	21.8186	25.0587		19.8573	13.3108	14.4916	16.0329	20.7752	25.1834	34.1438							30.3448	56.5869		25.5573
216	10.1315	22.0851	10.2786	7.60488	7.19692	12.0063	11.1367	7.84506	7.67465	12.4944	17.0255	17.5802	18.9429	26.1833	24.288	23.6307		20.4796	13.0927	15.2097	16.6335	22.0963	8.35308	33.2222							24.7455			23.9037
220	12.1167	17.347	10.1125	10.1728	7.75909	11.9453	11.0654	8.04563	8.67908	10.8255	14.8674	16.8372	18.9841	27.5425	22.6998	23.7063		23.1757	12.9981	16.1554	14.7265	20.8612	23.9375	33.433							33.4115			25.8199
224	9.84965	23.0065	9.48722	9.78694	6.31297	12.1505	10.3838	8.01046	8.53812	11.357	16.5184	16.1302	19.1587	24.9515	21.3529	25.0906		23.9287	13.0222	16.6582	14.7218	21.7764	21.0844	34.6405										26.1319
228	10.2983	20.7931	11.4571	8.46042	6.49949	13.56	10.1309	6.423	8.6383	12.107	16.5857	17.9256	19.604	25.9102	21.3983	24.7914		22.015	14.2819	16.7874	15.6184	18.0161	25.0933	33.1846										26.4599
232	10.6952	20.2435	9.64724	8.72493	6.23789	13.0986	9.81055	7.42966	8.49911	10.4122	18.8174	19.3488	18.2889	29.824	22.5153	22.2505		21.1355	14.778	15.7154	14.3167	19.2844	23.0357	38.2582										26.9794
236	11.5537	19.9914	10.5726	9.8219	6.72394	11.9884	10.3779	8.51426	7.83954	9.63851	15.5398	18.4174	19.5944	26.5049	22.6808	23.2541		26.0504	13.8996	15.2528	14.5592	22.0608	24.0227	35.884										26.6376
240	12.5024	20.1519	11.6462	9.08047	6.83386	12.172	10.6387	7.71863	7.76064	9.45495	17.6551	17.8988	19.1214	27.6032	22.7316	24.9344		23.3681	16.0724	14.8099	16.0968	16.8257	22.806	36.7974										27.1135
244	12.0389	24.9569	10.0716	8.98285	6.63027	11.9068	11.5459	7.78422	7.47606	10.1295	16.4378	18.1046	20.4809	28.9017	22.3094	24.9322		26.5408	16.4739	14.7079	16.406	18.2156	23.3433	36.2418										24.4564
248	11.1244	18.6703	9.96421	9.1814	7.59748	12.2258	10.873	7.78327	7.85195	10.0619	15.9673	17.2977	18.727	30.6796	25.4357	22.3037		22.5522	13.055	14.7668	14.8017	22.3291	22.6656	37.7435										26.7018
252	11.648	20.4612	10.5675	9.39182	6.77847	11.5896	12.1484	11.0038	8.43883	10.8435	17.5214	17.3686	17.0627	30.3701	22.5833	26.7541		22.8429	14.1235	16.5534	14.797	21.7718	22.1591	36.665										25.703
256	10.4882	20.1627	9.94376	8.29485	6.6469	11.2984	12.1084	7.18061	7.93262	9.23311	16.2306	16.8954	17.2262	28.926	21.8064	23.0041		24.6954	13.444	16.7725	13.9154	22.1112	23.7954	34.8105										26.2087
260	9.90802	20.8685	10.8282	9.94789	7.10112	12.4848	8.00098	8.51616	7.10284	10.6802	16.5582	20.9163	16.5182	30.5583	21.6802	24.474		22.7884	13.4894	16.7996	14.9972	20.9599	22.2971	30.5833										26.3601
264	10.1468	21.2155	10.9918	9.42876	6.40395	11.9131	12.1113	8.73194	8.58865	10.3851	16.2837	17.6628	17.9397	30.892	22.4951	23.8953		24.0971	13.9382	15.1536	15.8853	25.2076	24.6437	31.7598										25.539
268	10.9316	18.0582	11.5235	8.66821	7.55142	11.4507	11.2217	8.18821	8.52837	8.88964	15.5214	20.6198	17.5571	27.318	1.00061	23.423		25.1918	13.3475	17.2706	15.6616	21.7592	22.8921	30.549										23.6479
272	11.3838	25.7974	8.79243	10.0251	6.28877	14.1219	11.7119	8.02662	8.40426	10.9797	16.2867	16.7884	17.3333	28.5255	20.7285	23.6248		24.0402	13.1834	14.3371	14.046	22.039	25.7062	30.3889										20.5447
276	11.4794	28.6746	10.161	8.99472	7.87191	13.629	11.9355	7.74335	8.77837	11.5653	15.2724	16.2081	16.5548	28.1614	21.3064	26.0414		23.244	13.0512	16.1536	13.8656	22.203	24.6623	30.0719										20.9541
280	10.8113	20.3147	10.1074	8.96306	7.19365	12.5556	10.4043	7.70247	7.91667	10.9854	16.7143	16.1814	17.4365	29.5631	20.7145	26.2035		22.0713	12.6757	15.0459	16.2641	21.3647	28.2289	33.317										22.6491
284	10.908	14.4084	10.4453	9.49406	7.75029	10.9803	11.2803	8.423	8.66933	11.0912	16.7929	17.4361	16.9635	30.534	21.6605	26.189		21.7368	13.7732	15.7041	18.703	19.1628	27.78	31.0458										21.1216
288	12.7164	17.5647	10.6329	9.05805	6.95225	10.8351	11.6396	7.70913	8.68883	11.8097	15.201	18.4419	18.8405	27.9854	19.72	23.6348		23.1391	13.1004	15.5047	15.9699	19.5149	26.7622	29.7549										21.9025
292	10.2205	16.1907	9.67689	8.82058	6.65941	11.8064	10.1094	8.23289	8.34043	9.03378	14.9347	18.7791	17.6341	29.193	23.5288	22.6271		21.3789	14.6921	15.3202	13.172	20.4277	23.7776	23.7614										22.992
296	11.8532	16.2759	9.98978	11.2573	7.36025	10.8163	9.43066	7.46008	7.50532	11.1678	16.3551	18.4791	17.0381	28.4223	20.8774	22.8661		22.9119	14.7027	15.4504	14.7472	17.5161	24.0138	6.22386										22.0264
300	10.5796	20.4407	9.4044	11.8694	6.9993	10.5063	9.55078	8.19297	8.68085	10.3818	15.0224	19.9698	17.8182	28.4818	22.5821	21.7577		24.4245	15.2181	15.5309	14.7913	19.6479	23.7281	33.2516										21.7798
304	10.5949	20.25	10.9305	10.1088	7.39466	11.7634	13.002	8.13593	8.05319	12.17	16.4418	19.593	16.9079	28.7185	23.9173	22.6598		25.6181	13.6332	15.0459	15.3628	20.9415	24.3588	27.7647										23.8945
308	11.569	18.2996	10.6447	9.50989	7.28652	10.3208	9.6084	7.93821	8.39982	11.7117	15.1275	18.0349	16.7484	33.6165	23.2592	23.9759		23.6852	13.4517	16.8839	14.4182	18.9289	28.9789	26.0539										22.7821
312	10.9216	23.9763	10.1636	11.0805	8.53722	11.4202	12.6562	8.23384	7.49468	10.8739	15.4908	18.5605	17.7444	29.9029	22.8854	25.1102		24.3411	14.7838	16.5466	15.328	19.5126	22.7346	25.9706										22.8876
316	9.54835	18.9364	9.93507	9.56464	6.75281	10.7312	9.48828	7.87072	9.80674	10.4054	16.0857	17.043	15.9079	31.068	24.6354	24.3279		24.4305	13.5801	15.935	14.5329	19.0092	26.7825	24.6748										21.9002
320	12.5035	18.2532	10.0031	10.6656	6.40379	10.0815	10.6953	8.52186	9.07092	11.4245	15.0714	18.3058	16.3579	30.807	23.9835	24.4863		24.5983	13.4913	16.6967	16.6071	21.0745	29.8815	25.8823										23.3716
324	11.5873	20.0539	10.7004	9.95119	7.42767	10.5018	10.0947	7.86597	8.1844	11.0991	16.0429	18.0465	16.3246	30.0382	22.0165	25.0701		24.7482	13.9025	17.5447	14.6297	20.5103	26.4204											20.8326
328	12.0053	19.3707	10.002	10.0356	7.59972	12.172	10.9971	7.75475	8.76684	10.5822	18.2296	15.6977	16.3191	32.5	23.6998	21.8866		22.934	14.751	15.8484	15.1852	19.0619	26.388											23.4071
332	11.7583	19.0733	10.7551	11.0811	7.45154	10.44	9.28613	7.71673	8.70479	10.6363	17.3602	17.8151	16.0659	30.6614	21.8922	22.3684		23.2842	15.5579	15.8505	16.6053	20.0092	26.789											23.6411
336	10.7848	16.7414	9.76738	9.54024	6.83287	10.5054	10.3799	7.80323	8.1117	9.86824	16.1857	19.3721	15.8865	33.6638	21.989	23.3119		25.4694	12.4884	17.6051	14.1833	17.7557	28.6932											24.5138
340	12.7064	18.7716	10.0169	9.85884	6.94382	10.2652	11.25	7.84696	7.93617	9.43356	18.1796	18.0698	15.7857	33.9017	21.4767	25.5255		22.2656	16.4624	16.8226	14.187	17.9186	26.0219											23.4381
344	10.8508	16.8761	10.956	10.8602	8.39396	10.6093	9.27246	7.52471	8.57358	10.7928	18.7204	17.7128	16.3738	32.6996	22.5141	25.7823		22.2848	15.6786	15.6292	14.6767	21.3968	26.9789											23.3039
348	9.94693	18.5216	11.0521	9.65567	7.08497	11.3127	11.9102	6.88688	9.23936	10.4977	15.6174	18.2442	18.2389	30.7888	21.3229	22.066		23.4754	14.7442	16.6094	12.734	16.9828	23.0284											20.5172
352	10.1085	17.764	11.2495	10.4644	8.73947	10.9283	10.9815	7.98764	8.4805	11.9673	15.4786	18.7907	16.4524	32.3726	22.7476	22.9149		23.0216	15.3002	15.6392	15.3712	18.547	26.289											20.9897
356	11.3284	16.6358	10.68	10.4195	7.0323	11.1729	10.5322	6.85076	9.20479	10.7264	18.7378	19.1395	16.4333	30.128	22.7788	25.9727		21.8759	14.2529	15.639	15.5818	19.3853	26.8158											22.0768
360	10.3856	21.5754	10.0378	10.1689	8.20646	11.1147	9.83301	8.23574	8.54965	10.9764	16.948	18.8512	18.0905	30.5279	23.3634	24.3579		22.4826	14.2568	16.325	15.5019	18.9083	30.7224											23.2913
364	11.2753	17.2134	10.6483	10.7243	7.875	13.6021	11	8.88593	8.35372	11.0214	17.5388	18.75	17.3365	30.5722	23.3407	23.0842		20.5258	14.4788	14.244	14.9521	16.8383	36.2094											23.6525
368	11.4027	21.3761	11.3788	10.4591	7.63062	10.6066	11.5225	9.09601	8.91312	12.4358	15.9653	17.9965	16.5714	29.375	21.9608	30.0182		21.7788	14.8649	14.4281	16.4004	17.3704	25.0373											24.2638
372	10.4281	22.6681	11.7428	8.20646	6.81671	10.2366	11.5918	7.91635	7.99113	10.2365	14.8082	19.3546	17.3889	34.5328	23.4252			22.8058	13.2799	15.5539	14.4417	18.4897	26.7541											22.9106
376	10.3785	20.708	11.4105	8.98813	7.29565	9.05466	11.6758	9.29468	7.91578	10.3018	15.302	18.0942	16.9921	32.0631	20.9185			25.4035	17.2249	15.1204	15.89	18.6835	28.8068											20.2603
380	9.88325	20.6757	10.4085	9.89248	7.4059	9.18907	10.0488	8.38403	7.57447	10.0642	18.0306	19.1861	16.3444	33.3434	23.2831			23.2818	13.3581	16.4051	15.7284	19.5493	26.1323											23.1686
384	10.4027	18.6897	10.0429	10.7665	7.45576	10.7966	12.1367	9.05038	7.12677	10.1171	18.102	18.4779	16.2452	29.9151	22.9283			23.2884	14.7037	15.2258	15.4286	19.8681	28.6753											23.0883
388	10.5554	20.93	10.9898	8.08773	7.0302	10.0323	10.4971	8.29848	8.16667	9.45158	16.4704	17.5895	15.969	31.6444	22.5864			23.6313	15.1033	14.7405	13.4671	19.5161	28.336											23.5619
392	12.7518	20.3427	10.3681	11.2335	7.69101	10.3315	11.8975	7.65399	8.02216	11.0135	17.3775	16.8942	16.6706	30.8252	21.8137			20.7254	15.0338	17.5241	13.4229	18.8326	29.4846											20.047
396	10.3603	20.1627	10.9535	8.82388	7.57654	11.0125	10.167	7.19011	8.43351	9.55631	15.2694	17.25	17.2048	34.0291	24.3248			24.5593	15.5212	15.8914	16.1259	18.1181	9.3474											22.4048
400	11.0519	20.6175	10.6907	11.0923	7.7507	9.24821	10.9619	8.36597	8.3227	9.68468	16.748	21.0837	16.0405	36.8325	23.3425			23.2176	17.8977	16.1769	15.1682	19.4186	35.3139											22.7833
404	10.7435	17.9332	11.1769	9.92678	7.07865	9.9319	12.0576	8.67205	8.0727	9.30968	15.1714	18.743	16.4127	41.8689	22.7322			22.1828	16.4517	14.7367	16.2819	17.4174												22.6227
408	8.91627	18.2112	11.3855	9.5343	7.07935	9.31989	9.93359	8.7481	7.58422	9.2973	15.3867	17.0081	16.1182	39.3568	21.2322			22.7518	14.8349	15.5896	14.3092	19.3131												22.9369
412	11.852	17.7403	10.5235	8.99538	7.27107	10.4507	10.8506	7.46578	8.0523	11.4291	14.2878	18.457	17.1452	38.9866	23.307			23.1775	16.112	16.225	16.4305	18.6651												23.8635
416	9.09375	23.4688	11.2239	9.08773	7.56952	11.7984	11.1787	7.80228	8.63209	12.1081	16.3633	19.7849	16.4405	43.3738	24.0999			22.0983	16.1149	15.0074	15.6006	19.8716												24.5723
420	10.0419	20.2909	11.0562	9.19657	7.19312	9.78763	12.9395	7.60076	8.43528	10.9628	17.1235	19.1791	16.9365	41.3714	23.5607			24.4161	15.0145	16.485	15.9624	17.9633												22.8429
424	11.0755	16.6541	10.8742	9.84367	7.59972	10.7088	10.0156	8.31939	8.38918	10.1903	16.7561	21.8488	15.4651	42.767	22.6471			20.8279	15.7461	15.5434	16.0263	18.3635												23.8337
428	10.3921	18.5657	10.6697	10.9255	7.97612	9.62366	11.6416	7.49049	7.52482	10.027	15.4337	19.9849	17.2071	44.1444	22.5545			22.7104	17.1699	15.844	14.2754	17.2018												20.9071
432	9.54422	17.1175	10.6595	8.86675	7.87008	9.35305	11.5215	9.45437	7.64184	10.6419	15.3306	19.4651	17.4008	40.8313	20.8058			22.7236	15.4884	15.5465	13.5667	17.7695												22.6583
436	11.1887	19.9397	10.1074	9.31794	7.19242	9.98835	10.1553	8.65494	8.66401	11.0225	15.5143	18.6628	16.7651	47.7184	22.9982			22.4598	14.833	17.9203	16.3947	15.6468												22.0849
440	11.7453	17.8168	11.2935	10.436	7.0316	9.319	14.7188	8.47529	6.95567	9.64527	15.2337	19.1163	15.7968	41.9539	22.8431			21.4682	16.1737	16.1191	15.6955	18.0917												22.922
444	9.13384	17.6487	9.96421	10.0125	8.49157	9.83065	12.9297	6.83365	8.32004	11.0743	16.0245	16.8256	16.6246	45.3095	24.2598			20.7296	15.8012	15.1119	13.2979	18.1296												23.1915
448	10.1905	17.0851	10.0501	12.1478	7.04986	9.67742	10.4492	8.95913	8.03457	9.97748	14.8051	20.2767	17.3794	48.8204	22.7377			19.8052	15.1091	16.9312	15.0235	17.4748												23.5527
452	10.9169	14.9957	11.6564	9.76253	7.95927	9.40412	12.5488	8.84221	7.75798	10.58	14.8867	19.907	15.5024		23.1648			19.8183	16.3417	14.9583	14.5282	19.0482												22.289
456	11.1103	23.7532	10.411	9.5343	8.03581	8.98297	11.0449	8.65779	8.41223	9.36486	15.0592	17.8593	17.223		21.9596			21.3981	15.3504	16.3422	13.5987	17.5218												21.4897
460	10.5289	12.8631	11.9427	11.7803	8.06952	10.371	10.5381	7.74905	7.84309	10.6847	15.1745	17.3465	15.4587		22.1906			23.8411	15.9093	14.2484	12.7876	16.5539												22.0814
464	9.7388	15.9332	10.409	12.0053	7.72051	8.62545	10.2979	9.29563	7.94858	10.0428	16.1694	17.9291	15.127		22.2469			19.8741	14.5666	14.8607	14.2519	18.1973												21.7741
468	10.839	15.8222	10.2965	11.0956	7.54565	8.92204	11.8066	8.45342	7.50709	10.8514	15.6357	20.8372	16.5444		21.8922			20.3034	16.6747	16.3367	13.7942	17												22.8865
472	10.8384	19.5237	12.2648	10.8839	7.00702	9.12993	10.791	8.39924	7.0594	10.2883	15.6827	17.2721	19.7349		21.258			20.5174	14.5154	16.8622	15.0226	18.0906												23.9943
476	10.4357	21.0981	11.84	9.29749	7.12289	8.92563	11.416	8.4173	7.67819	10.3142	15.7439	18.4988	15.6603		21.7506			19.988	15.5695	16.3162	14.2218	17.3199												22.4518
480	10.079	15.9569	10.5588	8.80409	9.00562	8.47581	11.0303	9.27376	7.87855	9.46396	15.6898	19.2302	17.5516		23.7279			19.6247	15.2133	16.0408	13.9361	16.5585												24.008
484	10.4257	17.667	11.4213	9.66425	7.52879	9.09319	9.65625	6.42681	8.02837	9.81757	15.3735	19.4302	15.1651		23.1507			21.7494	16.3523	15.8636	13.9389	17.4358												25.0963
488	11.7541	17.5485	10.8016	10.3701	7.48525	9.59588	9.96387	7.97338	7.68706	9.44482	15.1939	20.5349	16.2659		22.8352			21.5971	16.7954	14.7277	13.2293	17.2007												24.5356
492	11.5932	18.1627	12.0092	8.66887	6.10815	10.2823	10.4258	7.64544	7.14096	10.9313	17.9194	19.9884	15.4905		23.7898			19.9586	15.9344	15.463	14.7096	17.9771												21.3199
496	10.2382	17.4095	9.73671	9.80211	7.53581	9.03763	9.7998	7.57605	7.4867	10.5135	16.0469	19.8954	17.1254		22.7573			20.9293	18.5994	15.7156	14.2218	10.461												25.3188
500	10.6297	15.8578	11.1206	10.7328	7.13202	8.79839	9.63867	9.06939	7.66312	9.97635	16.3265	16.593	16.5929		21.0012			23.1457	16.3176	17.1845	14.3835	19.7603												21.3509
504	11.658	16.7166	10.6513	9.98747	6.7816	7.83244	9.36133	8.43631	8.29167	10.9077	16.4173	23.8605	14.4333		22.3866			21.1649	15.6844	16.497	13.7848	18.6193												19.6594
508	10.3726	16.8933	11.4366	9.67084	6.88904	9.0009	9.0957	9.25475	8.05851	9.9268	16.0612	21.9302	16.2659		23.7218			20.1769	16.057	14.463	14.2115	19.2764												25.2856
512	11.6079	17.0959	11.319	10.0699	7.25492	8.85573	10.1533	9.14639	7.76418	10.17	15.2653	21.0581	15.2778		23.1011			20.9317	15.7625	16.4822	15.3647	17.6112												23.6973
516	12.3862	15.944	10.8292	7.82718	6.99228	8.30824	9.17285	9.03422	8.73138	10.6802	15.8867	19.8488	15.5143		24.4645			19.7866	16.6988	15.7989	14.4361	20.1044												23.8544
520	11.5713	16.2209	9.95501	9.36148	7.77458	8.49462	10.9883	8.87738	9.27748	10.1194	16.8878	17.8814	13.8357		22.9283			22.5911	14.7037	15.5189	14.1363	19.6044												25.5046
524	11.4499	17.0399	9.64571	9.56201	6.86587	8.54659	9.81348	7.52852	8.16933	10.795	17.7449	19.7674	15.7254		23.367			22.0354	16.8822	16.7663	13.704	21.4794												22.3211
528	10.0147	13.7769	11.2014	10.4136	7.19171	9.15054	10.791	8.42205	8.74557	11.2917	17.3469	17.4384	15.5508		21.2868			20.4664	15.1274	17.1736	14.1983	18.4633												23.5184
532	10.829	14.3491	10.9581	9.69591	5.89326	9.07168	10.3613	8.3289	8.37677	10.7365	18.0112	16.7384	16.377		24.3174			18.5917	15.5309	17.0793	12.8111	18.7099												20.6078
536	10.5737	17.0302	11.6304	8.76187	6.35955	7.89964	10.5371	7.93536	8.19415	10.7095	15.0418	17.2198	15.3587		26.0178			21.8423	14.501	15.3702	14.1974	18.6709												23.4644
540	10.7583	16.4838	10.8405	9.97625	7.49157	8.15681	10.6543	9.00856	7.58422	10.4493	14.602	17.0035	15.1119		25.4994			19.6001	15.7114	15.8845	13.9953	18.9748												24.7546
544	13.3968	15.722	10.9545	8.69723	6.94171	7.91756	9.08398	7.8384	8.50887	11.1599	14.2133	17.0512	15.927		23.6054			17.7242	14.5927	16.5055	14.0536	17.2236												25.4805
548	11.9906	15.4472	11.1452	9.45844	7.71559	8.60842	10.0859	8.19487	7.47163	10.6486	17.5204	18.3186	16.1318		25.7953			20.9718	16.0859	17.1303	17.1306	21.5447												25.1376
552	10.98	15.8696	11.8016	8.83641	7.85744	7.91667	6.88477	8.1692	10.0904	9.80856	15.5673	17.264	15.9341		24.9853			18.8525	14.7181	15.7264	13.8769	19.2408
556	10.7211	15.1509	10.5128	9.07784	7.49228	9.13799	8.84766	8.17015	7.63298	11.5214	14.2541	15.8988	16.3722		24.6611			20.4437	16.8311	16.0121	14.1692	17.0596
560	11.5873	16.3707	11.0179	9.30211	6.72823	8.75717	9.3125	8.9116	9.36436	10.1757	16.0939	16.7256	15.7944		24.7843			18.97	15.4247	15.1243	14.7312	17.9599
564	11.3614	17.0614	10.1089	9.86346	7.89607	7.72939	9.22168	7.06749	8.31826	11.0191	15.5102	17.8628	15.1841		24.6765			22.196	15.9344	15.0395	15.9182	18.9656
568	9.98408	18.3384	10.9141	10.4736	7.1882	9.3853	10.249	7.37262	8.60461	10.9302	16.6633	16.0314	15.3286		26.1213			20.3093	14.3089	16.983	15.8496	18.0677
572	13.6439	17.7522	10.4448	9.24208	6.75351	8.12276	9.54004	7.29373	8.75975	10.2005	19.9388	16.2907	15.7905		25.2047			19.9413	15.7983	17.5105	14.9314	16.8142
576	11.4003	17.7823	9.82464	9.49142	7.66362	9.31541	8.91504	6.84791	8.98404	10.7691	19.1582	15.6826	16.1746		25.0239			18.7476	16.3726	16.1322	14.3355	19.422
580	12.4764	18.0323	10.2725	9.38391	6.48455	8.43638	10.3662	6.96388	9.03103	11.0687	17.3765	16.8721	15.6071		26.7108			20.7956	16.2066	17.1737	14.375	17.9381
584	10.635	18.0539	11.6667	9.26187	6.2198	7.86022	10.6055	8.0789	8.75532	10.9144	17.3827	14.9453	17.4738		24.4994			18.8249	16.4788	16.5554	13.8308	19.3085
588	11.4345	18.278	11.4468	9.10884	6.47753	7.06541	10.7109	9.81369	7.85372	10.8851	15.0469	17.0012	16.2492		23.7414			19.9053	16.5077	15.5844	13.89	17.2248
592	10.2028	16.3103	11.9018	10.345	6.88834	8.80556	10.2002	8.70913	9.04344	10.3277	15.7102	17.293	15.9008		23.8462			17.0593	16.2683	16.5592	15.7444	19.8005
596	13.0295	16.4634	11.9887	7.11939	7.80407	8.3414	10.418	7.70532	9.21011	10.4043	15.5275	16.2651	16.3214		23.5876			18.5623	15.0106	17.6985	14.344	17.4862
600	9.91097	13.2575	9.97444	9.34828	7.43961	7.57258	8.38965	7.14449	8.85816	10.7309	17.1735	17.8837	16.2746		22.6802			19.4778	16.9006	16.1794	14.6109	19.9782
604	11.5825	17.4634	10.2485	9.22032	7.91573	7.20072	9.97266	6.6635	9.49911	11.6475	14.9367	16.7384	14.1556		26.5184			21.1942	17.361	17.7283	14.5874	18.3819
608	11.4387	16.6368	11.3313	8.60884	6.91152	7.76613	9.43066	7.53802	7.91135	9.82095	17.252	17.85	14.877		23.9105			20.8957	16.0097	13.6862	13.3308	20.9622
612	10.8373	16.5593	10.6483	10.9828	6.58638	7.84409	9.06738	8.11882	8.82979	12.67	16.3959	16.6721	14.727		22.5429			19.9065	17.8031	17.0146	16.1241	16.1342
616	10.684	19.6358	11.4075	10.8766	7.01053	7.4095	10.0381	8.7462	9.59752	10.4358	17.8163	17.6895	15.2913		23.704			20.8399	18.056	16.3064	14.5583	18.078
620	9.39505	13.861	11.6309	9.80673	6.01264	7.94534	11.331	7.36502	8.82004	11.6689	17.3939	16.8139	15.4016		23.8799			21.9868	17.8707	15.9353	14.4558	18.5952
624	10.648	18.2166	11.1503	9.28232	6.10393	7.65591	11.248	8.36407	10.1073	10.5777	17.1235	15.4791	17.1135		24.9032			19.5827	17.3243	16.315	15.2274	18.5872
628	10.2453	17.6444	9.59254	8.83905	7.05267	7.60484	10.1201	7.13973	7.5656	10.9977	16.6031	17.2151	17.1357		25.0184			24.6373	16.7529	14.3074	15.8534	18.9954
632	11.3331	17.4493	10.9617	9.6029	6.95154	7.95878	9.61816	7.46958	8.3617	10.9471	17.1847	15.7639	17.0659		22.5466			22.9257	16.7944	16.0181	16.3045	17.3612
636	11.954	17.1659	9.82975	8.91161	7.16362	6.1819	10.1279	6.90209	7.82535	10.4077	15.9092	15.8907	16.7532		27.0637			23.8909	16.4604	16.5776	16.3148	16.7122
640	11.0159	15.9881	10.5982	9.09037	6.32725	6.81452	9.71973	7.11502	8.9734	10.9459	16.4878	17.5802	15.4754		24.6348			23.0228	16.4508	17.6629	16.8477	15.9277
644	10.1073	20.6466	11.3753	9.52441	6.51826	7.10484	10	9.3289	8.66401	10.723	17.6816	16.9581	14.3746		23.7531			22.9047	15.3127	15.7357	14.9276	20.7821
648	12.7848	23.611	10.5486	9.76517	7.0007	6.81452	9.65527	8.83745	8.51862	10.4989	16.0276	16.3605	14.4556		22.9706			22.1373	17.083	15.4572	14.8477	20.3911
652	10.9829	18.7985	10.4453	9.45383	7.05197	7.24104	9.87793	11.4002	8.78546	10.8164	17.5837	16.2779	16.2238		24.0876			24.3123	16.5589	15.7557	14.3233	20.008
656	11.0678	20.6304	10.9693	11.5231	5.96278	6.5905	12.1777	8.8251	8.5266	10.7016	18.9755	17.3465	16.0151		27.1207			22.7596	15.8861	17.1275	15.3825	19.3245
660	10.6822	17.0302	10.5097	9.46768	6.52458	6.86022	11.7578	7.22148	8.86436	11.3975	17.7388	17.4895	16.323		25.6752			20.9281	17.5599	16.5625	14.6551	18.9128
664	9.80601	16.2446	12	11.5303	6.13132	7.569	10.6152	8.96483	8.73138	9.52027	16.6857	18.3546	17.3571		25.0496			23.3249	18.8378	15.7348	15.2613	20.0321
668	12.2123	18.5356	10.7362	8.9281	5.53371	7.80645	10.8594	8.64639	8.7766	9.62387	15.0112	18.2058	17.7222		27.413			24.2962	16.2046	16.7449	15.0056	16.5837
672	12.7193	18.1638	9.6682	8.5	7.14185	6.64516	11.3867	8.40114	7.57624	11.2579	17.5612	17.8558	16.8472		28.7874			22.8825	16.8176	16.3448	15.2444	19.0551
676	10.0802	17.7802	10.1846	10.9314	7.20787	7.77151	9.41699	7.68916	7.94326	9.66329	16.7061	18.4767	17.9824		24.7653			21.4119	15.5936	17.1892	15.9135	16.6881
680	11.4269	22.0172	11.8062	9.59169	6.95435	7.00806	10.9375	7.69202	8.67287	10.214	17.951	15.0105			26.2316			22.8597	17.6457	15.5765	14.8637	17.5929
684	11.3225	15.6994	11.6012	9.48417	7.05688	7.16039	10.2568	8.76616	8.79876	11.0608	17.3745	17.5465			24.1514			23.0204	16.5029	15.9404	14.4699	17.3842
688	12.4835	17.0851	9.40542	10.1306	7.03581	7.97222	10.2607	7.60837	8.57447	10.7106	17.1918	16.6895			22.9681			21.8052	16.0859	15.8802	15.344	16
692	10.5554	17.3222	10.1835	8.62995	6.07444	8.12455	13.9922	7.5038	8.14539	9.88063	16.8888	16.9139			24.5748			22.6379	16.9459	14.8467	15.25	15.8165
696	11.648	17.4386	10.3226	9.48351	6.38483	7.08961	10.9268	8.36312	8.90426	11.0968	15.8459	17.907			22.9393			22.9209	15.5946	16.5494	16.4239	16.2053
700	11.5513	16.4644	10.274	9.06135	7.25211	6.63799	12.373	7.96293	7.98316	10.3908	16.8133	16.5349			22.7923			25.9137	16.5705	16.5176	16.3449	16.539
704	10.0006	18.3351	11.7096	10.0462	6.6566	7.41308	12.1533	7.98669	8.73936	9.94595	17.5031	19.8139			25.174			22.5384	16.3253	16.2723	16.1701	14.9312
708	10.6397	17.8955	10.4346	9.75	7.10674	6.78853	12.1719	8.56464	7.29433	9.56419	15.1898	14.9419			25.9718			24.7374	15.8938	16.0426	15.1767	16.7626
712	11.4764	18.5787	10.9719	10.4598	7.25632	6.2267	11.3779	7.36692	7.09929	10.6914	17.4061	14.707			24.2543			24.5	16.5772	14.9035	15.421	16.5275
716	12.5448	16.5733	12.1575	8.10488	6.51334	6.58065	11.2383	8.95532	7.8555	9.63514	16.6194	14.7			23.6054			21.0899	15.639	15.8669	14.891	17.3177
720	11.8933	16.1487	11.3471	8.88786	7.64185	6.60573	12.8223	8.5846	8.1844	10.8795	16.4347	18.1919			25.5306			24.6733	16.7403	15.9443	15.954	16.5562
724	12.7512	18.5981	11.3436	7.49142	6.93048	6.75627	11.4648	8.36407	8.15603	10.1543	16.2082	16.343			24.9571			23.4604	14.3658	15.5022	15.4013	15.4782
728	11.9169	16.5312	11.388	7.52902	6.63413	6.94355	10.8145	8.61027	7.9805	11.2275	16.3827	17.6942			25.8823			23.5312	16.5415	16.1237	15.9887	17.7053
732	12.4334	17.8793	10.7567	9.4248	6.88764	6.51165	11.8779	8.95817	7.99202	10.9707	16.3408	16.0686			24.4007			20.2362	16.7056	16.6722	14.7904	17.0642
736	12.1698	20.5043	12.2035	8.7434	6.40801	6.40323	11.6533	9.10932	8.37234	9.66216	16.5704	14.8512			25.9075			25.994	18.2722	18.1067	14.6936	17.4553
740	10.9522	17.986	11.4059	10.3826	6.27598	8.01971	11.9639	7.69867	8.08156	9.72072	18.2704	14.6349			23.9124			25.3351	15.4865	16.4545	15.6269	17.5975
744	10.7099	20.5593	10.6391	10.1022	6.83848	7.81989	13.7891	8.47624	7.89894	10.4065	17.5347	16.1454			24.8774			24.4293	16.0106	16.5367	17.3289	18.461
748	12.6851	17.1196	10.2454	9.78694	7.04565	7.22043	12.0605	7.57605	7.57092	10.8896	18.2541	16.6767			26.2886			22.0534	17.0058	16.2179	15.9718	15.7328
752	9.24823	17.2284	10.5056	9.65897	7.38343	6.62724	9.66113	7.65589	8.21631	10.6137	19.3673	16.3535			25.3511			23.5582	16.4643	14.4374	15.0169	17.4071
756	10.7594	16.3664	10.5322	8.9967	7.10885	6.80735	11.4766	9.12928	7.88652	11.1126	17.1357	15.9279			26.7028			24.3657	13.3861	16.2683	15.313	17.4083
760	13.0908	17.1412	11.4116	8.40963	7.04635	7.0681	10.3145	8.34696	7.09752	10.9403	17.0357	15.0105			25.2531			23.4352	14.7326	16.3542	13.5517	17.4117
764	11.0507	14.9741	11.0685	9.84037	6.63624	6.64606	12.5908	10.0181	8.31028	10.6498	17.6878	18.0465			24.8774			23.5318	18.0521	18.6787	14.9981	17.7225
768	10.8449	16.7414	10.613	8.04024	7.09059	7.33423	12.0957	9.57605	8.43972	9.79617	17.3041	15.6988			23.8137			23.6007	17.5386	16.1142	15.094	19.0711
772	11.6716	17.4375	11.2797	9.35884	7.37008	7.16935	11.7471	6.55418	8.12855	9.85023	17.8449	15.4209			26.8928			24.0917	16.8822	16.5936	15.7603	16.0963
776	12.3998	18.4472	9.47546	9.37533	6.98947	5.8172	13.0645	8.6711	8.44947	10.1306	16.5969	14.0058			25.7696			22.9934	15.75	16.2706	15.5141	17.9255
780	10.5147	16.569	10.5608	9.50462	7.20927	6.39158	11.9111	8.29183	8.13652	9.91104	17.3194	15.8663			23.519			25	17.0328	15.1767	15.8609	19.4449
784	11.3933	16.7608	10.0312	8.84763	7.80056	6.6828	12.7607	8.94582	6.48582	10.607	16.6092	16.7791			23.337			25.8819	18.3571	17.4128	15.8562	18.4943
788	12.0825	17.4601	10.8998	10.2599	8.69593	5.77778	13.5938	8.38593	8.98227	8.94932	17.4888	18.2477			25.8621			23.1877	17.3436	17.0371	15.781	17.3245
792	10.1798	17.9537	10.5675	7.70646	7.6573	6.99642	12.0508	8.01616	7.72606	10.0709	18.0908	18.3163			24.5135			23.3135	16.1921	17.0769	16.9069	18.7947
796	10.74	14.7252	11.3804	9.57718	7.54565	6.19982	13.9355	8.9211	7.39894	10.5034	17.3765	20.7442			24.9871			23.5833	16.3378	15.4355	15.6541	18.7764
800	11.3149	18.3384	11.4928	6.80541	7.20084	5.87276	10.5332	9.22338	7.62943	10.2939	16.348	15.6826			25.2359			25.0959	17.7654	17.6723	15.9192	19.8865
804	12.5147	15.5291	12.1043	7.92018	6.24579	6.64247	11.4834	10.1568	6.98936	10.6216	17.3633	17.4767			25.3707			25.4287	16.6786	14.9636	16.3355	16.6674
808	11.145	14.9321	11.4197	7.18734	7.20365	7.45789	12.0225	7.14734	8.14894	9.79054	15.798	16.8616			25.4736			23.5725	16.3456	16.8878	14.812	16.5218
812	11.1386	16.6379	9.88599	9.11609	6.21419	6.60215	12.5684	8.65875	6.98493	11.598	15.5357	17.2244			23.0594			25.3675	15.721	18.4397	15.4079	18.9323
816	11.7182	18.6455	10.4223	8.969	6.95576	6.74104	11.1328	7.73194	6.93262	10.2207	16.4878	15.6663			24.6887			26.5306	15.5058	15.3673	15.2143	16.7821
820	12.0531	17.9741	10.8742	8.40237	7.00983	7.27599	11.8125	8.43251	9.53635	9.57883	19.4112	17.7209			24.1366			23.6715	16.0878	15.7794	16.0836	20.1846
824	11.2093	14.9741	11.6728	10.0627	6.54565	7.46685	10.8838	8.81369	6.01507	10.7027	17.0041	17.2826			23.8033			25.6972	18.5618	16.4251	16.7716	18.4014
828	10.0548	18.1832	10.6493	10.4763	7.47612	7.02867	11.9111	7.23669	7.7305	10.6216	17.3745	17.3302			23.5637			20.8579	18.8166	15.8442	16.4558	17.2615
832	11.4393	14.4138	10.3134	9.62863	6.91081	7.53674	10.5889	8.57034	8.25	9.38176	15.1714	17.6046			26.8817			22.2512	17.8658	14.8342	16.1344	17.3761
836	11.4758	17.9246	9.99796	8.04024	6.75772	6.63889	11.0166	7.3403	7.96365	9.53153	15.5245	18.8453			23.8211			23.0504	15.8359	16.4012	15.579	15.078
840	12.533	20.25	11.4228	9.32586	7.33146	6.8181	12.2656	8.72814	8.13475	8.65766	16.3306	16.3256			25.0484			22.4616	17.1737	15.3102	16.1034	16.2947
844	9.95401	16.0636	9.62168	10.064	7.22893	6.43907	9.46191	8.2557	8.02748	9.60135	18.0224	17.7616			26.6281			22.491	19.0637	16.7967	14.6466	18.7374
848	11.6445	16.8685	10.1621	8.91821	7.12008	7.26613	12.5	7.0751	8.27482	10.161	16.9429	17.014			27.2537			22.2182	14.8929	15.4524	17.0254	17.9484
852	12.9628	18.7996	11.1907	7.58047	7.35323	5.61828	10.5859	8.1597	8.74025	9.9223	17.3337	17.4081			24.7236			23.6379	15.8147	17.8411	15.7885	17.2271
856	10.5077	19.7101	10.1994	9.46636	7.74298	5.81004	11.2012	8.19962	7.98138	9.1205	15.05	17.2826			24.2929			21.217	15.8031	15.5882	16.2331	18.3819
860	11.0177	12.6175	10.0619	8.23681	7.27879	5.57527	10.793	9.36122	8.33599	10.0214	15.9469	16.3767			28.1759			21.4119	15.2886	16.0359	17.1626	18.703
864	9.70696	18.8664	10.7689	10.2005	6.52177	5.50896	11.252	9.2576	7.49379	8.53716	16.3551	16.0267			26.6452			23.6966	14.7896	17.1355	16.2566	16.8119
868	10.1032	17.3858	10.4238	9.02243	7.37921	6.06183	10.9258	8.85646	7.7367	10.4437	17.6857	16.507			25.7353			21.5108	16.9961	15.1617	17.6344	18.9083
872	11.7412	12.7996	12.0245	9.6438	7.83778	5.65412	5.49512	8.88498	8.12943	9.64527	17.1031	18.4058			25.5472			20.6577	14.8012	16.5732	17.9784	17.9713
876	9.18101	14.778	9.74744	8.40435	7.02879	5.71774	10.0293	7.40589	9.58511	10.8468	16.6837	16.3349			27.3021			22.4347	14.4566	17.6187	16.3872	17.5126
880	10.4033	18.0927	10.4279	7.98945	6.98034	5.82975	10.3369	8.26901	8.93262	8.65991	17.6898	15.4535			25.7665			23.1481	13.8205	14.8038	16.3684	18.9151
884	12.1427	16.2478	10.8809	9.66293	7.17205	4.98208	11.2793	8.17776	7.41401	8.77815	17.4551	19			27.345			23.3339	14.0367	16.5379	17.4023	17.7844
888	10.4853	15.0873	10.7582	8.03562	6.46138	5.88172	11.0254	8.85741	8.78723	9.98874	17.0786	16.014			24.0913			22.6517	16.2104	16.6127	16.1203	17.4828
892	10.5902	13.7349	9.67843	9.08311	7.62992	6.1138	11.9141	9.40779	8.66223	8.78941	16.4776	16.5116			24.6471			25.6007	15.6168	17.1192	15.7378	16.0803
896	10.7017	16.8782	9.80368	9	7.94312	6.47043	9.8623	5.90589	8.82624	9.73198	16.2816	16.4361			26.0325			23.9688	16.056	15.1701	14.5489	17.492
900	11.0749	17.8578	9.72393	8.57058	7.0316	6.47043	11.4062	7.79468	8.7039	10.5732	17.648	22.3721			27.1434			27.705	16.4363	15.0915	13.7519	17.2167
904	10.5967	18.2414	10.2096	8.48483	7.23244	5.3871	11.2822	8.55513	8.72074	10.295	17.2806	14.7488			25.6085			27.7428	16.3349	16.8742	15.6316	19.4277
908	11.3202	13.6024	9.93967	10.4499	8.06742	5.09588	12.749	8.32605	8.37855	11.6554	17.9286	18.3139			26.6942			28.759	16.2461	16.6588	14.9812	15.8429
912	12.0218	16.7618	10.4985	9.66161	7.52177	5.90591	11.9121	8.55989	7.74202	11.4336	15.5122	16.7384			26.8554			27.9077	15.5772	16.6159	14.8675	19.125
916	11.8337	14.0151	11.5542	10.9848	7.54143	5.09588	10.9863	8.7481	9.05851	10.5259	18.4122	20.5465			27.1948			28.9628	16.4073	16.7107	16.594	19.5883
920	10.3738	16.82	10.1708	11.1887	7.26194	5.67294	12.8506	6.5751	8.81649	10.5709	18.3224	16.7814			26.8511			30.7854	15.5212	15.7207	16.0479	17.9128
924	11.3172	17.2306	10.4893	9.28826	7.05197	4.76971	8.34766	8.59125	9.09486	9.67905	17.8306	14.9895			27.7745			29.9952	15.1477	16.6044	14.4521	19.0069
928	10.7329	20.4666	10.2587	8.48813	8.42486	4.38441	10.4229	7.70722	9.37943	10.7466	17.4143	16.4884			26.5165			25.3058	16.4913	16.6653	14.4991	18.8372
932	9.60731	14.1886	9.57055	9.93931	6.96419	4.35573	11.2764	8.5038	8.52926	8.93581	15.6071	16.1744			26.1863			27.6103	16.666	15.6937	15.1767	18.8922
936	10.533	19.4138	10.2403	11.723	7.22331	4.319	11.25	7.56844	8.59929	10.9932	16.598	16.1837			27.3726			26.5	17.4073	18.1894	14.9887	16.211
940	10.9805	16.6853	9.25562	10.8476	8.0007	4.41398	10.1465	9.3289	8.5594	9.96059	16.4031	15.6198			28.4406			31.5827	16.9932	16.8461	14.9032	22.2798
944	10.3555	14.7144	9.45603	10.0818	7.78933	4.19176	9.76758	8.55513	10.2801	10.8581	16.001	17.2314			23.2819			26.5348	17.8282	15.2388	15.7697	16.3177
948	10.2966	16.8405	9.68354	9.52573	7.48315	5.14875	10.4023	6.84791	8.60638	11.125	17.1663	16.8209			25.2071			35.3477	17.5579	17.0268	14.6551	19.5092
952	12.0312	15.1196	10.6938	11.7949	7.38904	5.67563	11.5	8.85171	7.56649	11.8131	17.2	17.1523			26.6213			26.8771	15.5782	15.4523	15.8938	19.133
956	10.339	14.8588	9.10225	9.68997	7.28862	4.48029	13.0957	9.15684	7.22695	9.52928	18.0643	16.6919			25.9124			28.9502	16.2683	17.1571	15.5169	19.656
960	12.3479	18.0539	9.98978	10.8714	7.23455	3.93369	11.124	9.25285	8.42553	11.4392	17.099	16.3163			26.549			29.3969	16.7847	17.5182	16.6175	21.3589
964	9.84257	12.1369	10.0721	10.2533	8.36517	4.35842	11.8271	9.06369	8.81294	10.0878	16.9949	15.0779			29.3229			28.774	16.6361	15.6073	16.8524	19.2225
968	9.89033	17.8653	9.76176	11.0244	7.65379	4.74731	11.875	8.35551	9.64273	10.8547	18.1888	14.8523			24.7469			29.3807	16.3822	17.3336	15.5733	17.8979
972	11.3874	16.3836	10.3103	10.2025	7.31671	4.54749	13.6035	8.82795	8.5523	11.5439	16.8735	15.9651			26.701			27.6751	16.7973	16.8035	15.2415	20.7213
976	10.2606	18.1412	9.72597	8.52507	7.72121	4.22043	8.47168	7.80513	8.77128	10.6002	17.4612	14.7128			24.7408			27.3237	14.2944	17.2011	15.9568	17.1399
980	11.1344	18.0129	10.3502	9.96834	7.71208	4.11201	11.3848	8.3346	8.17819	9.54279	17.7041	14.0674			25.2978			31.4149	17.8861	18.2419	15.063	17.1663
984	11.1244	16.8804	11.0752	9.87401	7.13975	4.48029	11.4629	7.97148	7.75266	9.96734	17.9418	15.1			24.4896			26.8483	14.9681	16.1735	15.4746	19.508
988	11.5047	18.4407	11.2771	10.4802	7.34691	4.55735	11.1494	8.79563	8.05319	10.1486	16.8224	14.6314			24.1066			27.78	16.695	15.6843	15.141	17.4782
992	12.1728	19.4968	10.5153	8.55409	7.63132	4.39158	11.7646	8.62357	8.00709	10.9257	16.9531	15.7151			25.2604			25.949	18.1197	15.5551	17.1504	17.5791
996	11.1486	15.0808	11.8042	9.58971	7.97331	4.59588	11.7578	9.59886	8.52571	11.795	16.7429	15.0512			27.5711			29.3561	16.6014	15.6284	16.1682	18.2867
1000	11.6468	16.8718	11.3231	9.60224	7.32303	5.77867	11.0449	10.0808	8.25089	9.85923	17.098	14.9628			25.4173			25.4952	16.8658	16.3444	15.8778	20.5505
1004	11.8113	15.8362	10.4959	9.12203	7.67135	6.819	11.832	10.5038	8.29521	9.65428	16.2112	14.893			25.7929			31.1151	16.6052	16.7507	16.4107	20.8761
1008	12.0525	16.5442	10.6191	7.85158	6.11236	3.64785	10.6475	5.84981	8.25443	9.49662	16.9061	14.6628			28.1219			26.4221	16.8668	16.6904	15.8581	18.9335
1012	11.3762	12.4666	10.1145	8.98813	8.33497	3.43817	11.3086	8.54658	9.31826	9.11149	17.5918	15.6628			27.3235			26.7194	17.2635	17.2245	16.9915	17.047
1016	10.2258	15.3448	10.7377	11.3687	6.80829	3.91756	11.708	7.79753	8.37234	9.95383	18.1816	13.707			24.6287			29.2626	17.5019	16.4397	16.094	20.3119
1020	11.4322	13.7565	10.4305	10.9294	7.48666	4.26165	12.5195	8.55894	9.78812	10.8716	15.2663	13.2198			25.7396			28.7824	16.3012	17.834	15.7011	19.3819
1024	10.862	20.931	10.9397	10.2619	8.31039	3.98208	11.8262	8.15019	8.98316	11.045	15.8633	15.7814			25.864			27.458	16.9189	16.1754	15.0564	18.633
1028	11.0708	17.3675	9.5317	10.0633	7.73455	3.15323	9.42676	9.29563	9.33067	9.38626	18.1826	13.7849			26.6011			26.9508	16.7104	19.0623	15.1259	19.4656
1032	11.6999	15.2166	9.40951	9.4314	7.53441	3.8862	11.8281	7.92681	8.39982	9.78266	16.2776	17.3198			26.3493			30.3825	16.7876	17.04	15.6269	18.9151
1036	11.1403	14.2134	10.138	12.69	7.31882	3.80824	11.9229	7.69582	8.52748	10.7872	19.9929	14.8849			27.3229			30	17.056	15.6089	15.3186	20.4277
1040	12.3125	14.1703	12.3978	9.51979	7.13624	4.27599	10.3291	7.94106	8.36613	10.8874	16.5878	15.2756			26.7972			30.8693	17.9112	15.4044	15.6184	19.1777
1044	10.3137	16.4246	8.63497	9.17744	7.26826	3.88889	10.6924	7.97529	8.59929	11.5225	16.9888	14.4674			29.4148			33.0012	16.9459	16.9077	15.8384	19.969
1048	11.4829	15.3707	10.7219	7.6471	6.66152	3.80466	11.0645	8.64544	9.31649	9.57095	18.1122	14.2186			27.7482			28.1451	17.471	16.2275	15.7566	16.5883
1052	12.2158	18.4806	10.6288	10.1418	6.79705	4.13889	11.3369	7.90209	7.93174	9.29167	18.3582	14.2023			28.2935			30.3837	15.9537	17.1356	15.672	18.156
1056	12.8903	15.4062	10.7689	9.56662	6.63834	4.31989	11.1289	8.97053	9.22074	9.24437	16.5112	15.5221			26.5913			29	15.5936	16.905	15.329	16.3566
1060	12.99	15.9289	10.5281	7.67942	7.55056	3.90143	11.8496	7.88973	8.41667	10.732	16.8245	14.3361			26.2377			26.8753	15.2317	16.3792	16.6259	17.4094
1064	11.8278	15.3157	11.1288	9.7091	6.79986	3.90412	8.94922	9.85741	8.50355	9.97748	18.651	15.6814			23.9675			26.3789	15.5299	15.6333	16.3102	16.0333
1068	11.1946	14.3998	11.6963	8.95646	7.24228	4.11201	10.9951	8.88688	8.41933	11.5912	17.6765	14.6674			26.4828			25.4377	16.5531	14.9896	15.7519	17.4495
1072	12.8715	16.2565	10.5527	9.9657	7.90098	4.24283	11.0898	7.86407	8.93085	11.4786	17.6653	15.8698			25.1716			26.6511	16.5232	16.0242	15.8769	17.9564
1076	13.1297	14.9978	9.90491	8.72032	6.76685	3.75269	8.83789	8.06939	9.30585	10.75	16.5939	15.8488			26.1134			32.0684	17.6873	17.2855	16.3628	19.0138
1080	11.2818	16.111	9.94888	9.19723	6.0632	3.51971	11.4453	9.25	7.74468	10.1261	17.1439	12.7465			25.6323			18.9448	16.944	16.6668	14.9389	15.9255
1084	11.3072	17.0011	10.9407	10.7355	7.06461	3.60215	8.59961	9.48479	8.40337	9.6205	16.0306	15.2802			26.5601			25.036	17.1544	15.2579	17.4305	17.0493
1088	12.6509	16.3243	11.0772	10.5712	6.39045	3.41219	10.8643	9.01711	7.9477	9.76577	16.6847	14.3826			27.3382			52.0276	16.3678	16.6313	16.9897	20.3073
1092	12.9982	15.0647	12.206	9.56728	7.88272	3.50806	9.61133	9.44487	8.03546	10.1363	17.0755	14.5244			24.5594			54.0378	19.473	16.8384	15.4765	16.5849
1096	11.5265	16.7985	13.4663	9.75989	7.34761	3.57706	10.1416	6.22719	8.78635	9.58446	15.9643	14.7407			24.9712			57.2236	19.7432	15.6138	16.1231	17.6548
1100	13.5248	14.7823	13.5072	10.781	7.82022	3.89427	9.27051	8.44867	7.97872	9.41554	16.9796	13.607			28.2653			58.8195	16.8041	16.6187	17.9652	18.2775
1104	12.8438	17.2349	12.5716	9.01781	7.54775	3.6371	9.45508	7.64829	8.36259	10.0113	17.3245	15.7791			25.8597			65.4179	17.5	16.5284	15.3064	21.2443
1108	11.3538	17.8351	11.4898	10.0811	6.96348	3.16219	10.5322	7.96768	7.60461	10.9707	17.6153	14.0012			25.1611			72.6721	17.2944	15.3695	16.4821	16.5929
1112	11.4469	15.541	9.14008	8.76253	7.07865	3.69265	10.4365	7.73289	8.97074	10.2894	16.0337	13.8802			25.1875			68.5384	16.4739	16.8221	18.9098	18.0298
1116	12.954	14.5733	10.956	9.33377	7.41854	4.08244	11.7559	8.47053	8.69326	10.4752	17.2133	14.4686			27.3891			52.4562	16.4807	17.0203	14.6541	18.4025
1120	11.1309	16.1789	10.9591	10.097	7.3427	4.27957	8.56445	8.01426	8.52394	10.4245	17.351	15.4942			25.2715			64.6091	16.4778	17.5271	16.0244	17.4989
1124	10.6338	18.5668	10.3441	9.77704	8.00211	3.55735	9.3916	7.67015	8.16223	10.0518	15.7612	14.5244			25.0729			59.5647	17.2162	17.5009	16.9305	19.539
1128	11.2247	17.667	10.8206	6.09631	8.33989	3.8405	8.71484	9.0751	8.77926	10.8164	18.699	16.2267			26.2065			71.3945	17.8668	15.153	18.1607	14.9427
1132	10.2052	15.6196	9.91871	8.85092	7.25702	3.70878	7.91406	7.45627	8.43085	10.2613	15.0714	15.3721			25.8958			77.0288	16.8436	15.5801	16.6344	19.4484
1136	11.3107	17.9213	11.1452	9.52309	7.09129	3.76165	11.0146	8.84791	8.02305	12.2399	16.7561	13.3			28.1471			6.75	14.8321	16.9863	15.265	16.8417
1140	10.5666	13.0851	9.30573	8.87401	7.47893	3.89158	9.99023	7.53327	8.67908	9.86712	14.748	12.0093			26.3266			73.9239	15.9595	16.9872	17.3703	17.0688
1144	11.9593	16.125	9.20808	9.69393	6.6875	3.52688	9.78027	7.90399	7.69238	9.40653	15.4143	15.6628			23.6066			73.1301	16.9788	16.9904	17.8017	18.6399
1148	11.0643	21.0991	10.2582	8.90501	7.9073	3.4776	7.9209	8.34125	9.0133	10.2376	15.7633	13.857			26.8149			69.8633	16.2896	20.2183	17.0113	21.8154
1152	10.0513	15.4644	11.3185	7.65897	8.51756	3.42473	8.52734	7.78422	7.90071	9.74212	15.4755	18.5465			25.3278			6.59952	15.9276	17.0485	17.4991	19.8199
1156	11.3119	15.3427	12.684	8.52836	6.92907	3.55108	9.6543	8.12262	9.0727	10.3806	16.8918	15.2849			26.8928			6.29496	15.9633	17.5963	19.2914	18.9966
1160	11.8184	17.8578	11.9785	10.4169	7.82584	3.59946	7.11328	8.0865	8.04255	10.8153	15.7582	14.2047			26.6734			58.3513	16.3813	17.4229	14.6062	17.9392
1164	10.0855	16.014	6.2316	9.8252	9.07514	3.17473	7.14355	7.25475	7.68794	9.14414	16.3867	13.4616			27.1673			6.256	17.6216	17.1324	15.5639	18.875
1168	9.86203	19.0302	10.4581	8.91755	7.88764	3.29659	8.47656	7.61217	8.44592	11.8829	16.5367	12.3849			27.8125			6.44664	15.8321	16.2002	16.2086	19.9369
1172	11.898	18.9688	11.2372	9.59301	7.76124	3.41756	7.88086	7.93346	7.5	10.5563	16.4214	13.6081			28.7825			5.7548	16.4295	17.2405	16.4436	17.5723
1176	10.5666	16.3394	12.8425	7.63325	7.71278	4.22133	7.18164	8.03612	8.02748	9.76464	16.5592	11.8035			28.0637				16.6622	15.7621	15.6767	21.6812
1180	10.0784	15.5474	9.42536	9.9314	8.05688	3.34767	7.6416	7.71578	7.55674	10.366	16.6214	13.3291			26.7573				16.6583	16.2822	15.531	19.1158
1184	11.3986	11.7425	8.67843	8.05805	6.6552	3.35663	8.10742	8.0884	8.89096	9.29167	14.9224	12.6407			27.3094				16.3427	16.044	16.063	16.5505
1188	10.5041	16.4493	11.3947	9.61478	7.38413	3.52778	8.33105	7.87738	7.83599	9.93131	17.9051	12.3965			29.3627				17.5965	16.5943	16.3224	16.6606
1192	11.2718	18.4817	9.22546	9.45185	7.8139	3.36201	9.55859	7.1673	7.85372	10.2264	16.8204	13.0198			27.0349				19.7876	18.7543	14.9897	16.4828
1196	10.9864	18.8901	0.75716	8.6814	7.39185	3.42652	8.16406	7.51521	7.88918	9.49324	16.3541	13.9977			27.8585				19.4846	14.7146	17.7603	18.0252
1200	11.592	18.3103	9.35685	8.68536	7.76124	3.60573	10.2363	7.51901	7.73404	10.6295	16.8153	12.5593			27.53				10.3678	17.1846	16.9502	17.7133
1204	10.7146	12.2845	9.46115	8.87797	7.95716	3.78226	7.38086	8.64449	8.57092	9.62275	16.4816	12.057			27.5686				18.8253	14.9647	14.8233	17.5161
1208	10.7258	17.2295	9.31595	8.87863	9.00983	3.45968	4.92188	8.16825	7.94149	11.5935	15.5806	12.3942			26.5386				17.7847	16.0693	15.188	20.4128
1212	10.161	17.0377	10.2464	10.7427	5.6882	3.0905	7.79199	8.11407	8.54787	9.14189	17.8347	12.5058			26.4828				17.444	17.5799	15.7866	17.5539
1216	11.9239	14.7942	10.2183	10.0726	7.06531	3.21416	7.70313	5.48574	9.87057	10.3874	16.1776	11.4628			30.8168				18.1477	16.5916	15.3177	16.6181
1220	14.1503	15.5862	11.4417	8.19327	7.80548	3.16308	7.22266	8.65209	8.02748	11.5856	15.1663	12.1977			29.1244				17.5888	15.4899	14.4756	16.4369
1224	11.8237	15.9116	10.3558	11.1398	8.35393	2.7957	7.33301	7.74715	8.11525	10.5023	17.6582	11.1267			28.5221				16.2297	15.8423	15.3045	16.5642
1228	12.319	14.5065	9.62832	10.9967	7.42767	2.80556	7.5918	8.97719	7.26241	10.982	18.0102	11.1419			29.9491				16.3446	17.1925	16.2566	17.9759
1232	13.6097	16.0991	9.59509	9.53826	7.56671	4.00179	8.02832	8.28042	8.35904	10.6881	15.8122	10.4884			26.5				17.9981	15.8318	16.4925	15.922
1236	12.342	17.417	10.7137	9.43931	7.64817	3.78584	10.5176	7.87072	7.85816	10.205	16.5061	12.7384			26.2463				16.1419	16.749	16.0169	18.1055
1240	11.0554	16.1552	10.2249	10.2045	7.89817	3.26971	11.6104	8.12738	7.55142	8.88851	15.8816	10.636			27.3254				16.0579	16.5859	17.3543	19.3681
1244	11.9239	14.3879	10.272	7.48813	6.18539	2.95072	8.61719	8.5038	8.11968	11.3232	17.6214	9.57093			26.9773				17.6689	15.9141	15.5442	17.867
1248	12.2612	19.083	10.4146	10.2408	7.67486	2.72043	8.02441	8.51901	7.72518	8.01577	14.8204	9.9814			25.8401				18.4797	18.618	17.0357	21.3922
1252	11.7577	15.3836	9.67945	8.99077	6.45857	3.65323	7.9248	8.827	7.23404	9.35811	18.2592	9.02791			26.2647				17.0116	17.1606	17.4135	19.508
1256	11.5825	16.4871	10.9795	10.1069	6.49438	3.36918	7.24219	8.21673	7.23936	9.22635	16.751	9.77442			26.7684				17.5531	14.5927	16.0639	18.0631
1260	11.6987	16.3179	9.39264	9.67612	7.26334	3.04122	7.3418	7.68726	7.69238	10.6092	16.6837	9.78023			28.5349				16.3475	16.7323	16.9154	18.9862
1264	11.3166	15.6627	11.6166	8.05937	6.14115	3.32796	7.38379	8.35456	7.61436	9.53266	18.0929	9.98721			23.8107				16.194	15.9145	16.4784	15.6376
1268	10.2429	15.209	10.3257	10.6821	8.23174	3.40412	8.25	7.99715	7.41401	10.3187	14.8653	9.53953			28.4681				17.4064	17.38	15.8609	20.6399
1272	12.1468	15.9224	10.3272	10.5409	7.5927	3.72849	7.38867	7.82129	8.77571	9.40991	15.8398	10.543			25.3211				15.2597	15.7922	17.5348	19.25
1276	11.4864	14.2888	10.044	12.4156	7.66784	3.24283	7.66895	7.89449	8.3023	10.7117	17.2551	10.2837			26.1832				17.112	16.4493	16.7143	18.7706
1280	10.497	17.195	10.5061	9.11214	7.24087	3.18369	6.7793	9.04563	8.78457	9.21509	17.4449	9.15581			28.5325				17.9807	17.0504	15.6955	20.7431
1284	11.9699	16.9019	9.8819	10.4571	7.20787	3.15591	7.70313	8.55513	8.86348	10.0856	16.7663	10.3523			24.7273				15.7558	17.4011	16.1833	16.6617
1288	9.57783	16.4903	10.4146	12.3621	7.13132	3.11022	7.79688	8.31464	8.54167	10.3108	16.4969	9.93372			28.2518				15.0174	15.4063	17.9361	16.1273
1292	14.339	16.0873	9.41155	12.0785	7.06671	3.05645	8.00684	7.79563	8.75621	9.34459	17.7408	10.4884			24.9767				15.7143	16.2451	16.3036	19.2477
1296	10.2193	17.75	10.0205	9.49208	7.96067	3.37186	7.40234	8.68346	8.40603	10.5068	14.652	10.0442			27.6605				14.944	16.1115	17.0169	17.9748
1300	10.4959	13.958	9.04346	9.62929	8.41643	3.19713	8.48633	8.11217	8.0727	10.6588	17.6949	8.82326			24.2145				20.9556	15.9411	16.1908	17.1181
1304	12.273	18.5593	10.864	10.1055	6.98736	3.30287	7.17773	7.53992	8.39007	10.8795	17.9898	9.20116			26.3652				19.3485	18.2809	17.4182	18.1193
1308	13.3402	17.7694	8.06748	12.3766	7.9382	3.431	8.28027	7.40114	7.60106	10.1171	17.3571	8.57326			28.4927				12.693	16.968	15.1043	14.9564
1312	10.7683	18.3459	10.0695	9.16425	6.64747	3.05735	8.38184	6.86597	7.83067	10.4628	17.551	9.76744			29.0895				16.5068	15.36	15.4145	16.5241
1316	11.4334	16.9321	9.96421	8.94195	7.62219	3.48925	7.41309	7.48194	8.14805	10.5957	17.4918	10.3279			28.2623				16.7915	17.4678	16.4511	19.3005
1320	11.3992	16.5011	10	11.1036	7.41011	2.84946	7.51465	8.4943	8.08156	12.3378	17.2112	10.1151			26.6881				17.2172	18.6338	17.6551	23.3429
1324	10.6138	16.7435	8.89673	10.7909	8.1243	3.09319	8.05762	7.46388	8.28191	10.9831	17.4214	10.3872			27.7806				18.6342	17.5827	17.6109	19.164
1328	10.184	15.6078	9.67894	11.4314	7.55899	3.15771	8.00391	7.6692	8.63121	10.0011	16.4204	10.6558			28.8572				18.3919	15.1184	14.2312	19.6628
1332	9.71816	17.1185	10.6135	10.1933	7.90871	3.42742	6.50977	7.84696	8.20124	9.87725	17.5235	8.52209			28.8358				17.3456	16.1209	17.5019	17.6273
1336	12.6592	17.8168	10.271	9.2223	7.17697	3.06362	7.17188	9.46198	8.07979	9.57995	16.7571	10.1779			29.4675				16.4064	17.8154	18.14	15.9622
1340	11.4351	14.4224	10.2659	8.19063	7.70506	3.22043	7.84863	8.00951	9.8555	10.4369	15.849	8.54884			29.5558				17.9817	15.9091	16.1513	18.0963
1344	12.2818	18.5183	11.5184	9.58377	7.41292	3.16219	9.45801	6.9116	7.91312	10.357	16.9163	10.8256			29.0545				19.9421	17.024	18.3327	17.4851
1348	10.2241	19.389	9.5092	10.7869	7.05688	4.2733	9.27539	8.36217	8.41401	11.0766	16.1826	10.2047			29.7659				14.5811	17.3458	15.9652	22.0952
1352	12.2966	12.9774	10.3333	12.3331	6.99087	4.66039	10.415	7.61312	7.54078	9.98986	16.9561	8.59651			30.4761				16.6129	15.7033	17.6842	18.3796
1356	11.7235	17.8685	10.4939	8.51385	7.19593	4.85036	9.93359	7.92776	7.58511	11.1137	17.9326	7.65116			31.1311				15.4112	16.5437	14.4925	19.5791
1360	11.6775	20.1325	9.97699	9.22823	6.78581	6.37993	8.22461	7.80608	8.50177	10.5338	16.7286	9.60349			27.2653				17.0618	13.4706	16.2237	17.8945
1364	10.8697	12.7554	10.0557	10.1022	6.9698	4.40233	7.41309	7.90114	8.60638	11.0101	15.7388	9.14884			27.0196				15.7152	15.6152	15.2669	20.8693
1368	12.5012	16.2112	11.2106	9.84301	7.02037	5.16039	8.21777	7.94962	8.51862	10.3277	16.2031	9.5407			26.4014				16.3398	16.3633	16.5113	17.3544
1372	11.5142	16.3642	10.3476	10.9828	6.58006	3.32975	7.91992	8.01901	7.49734	9.8705	17.0051	9.02442			27.3762				16.5116	15.4034	18.5949	17.6502
1376	10.9876	15.2953	11.1043	8.66689	7.40449	2.97401	7.55566	8.19772	8.85106	9.89189	17.552	8.00814			25.9259				18.3099	18.1892	18.109	16.4151
1380	13.4528	18.4946	10.8323	9.39908	7.01124	3.41846	7.28125	7.98669	8.90514	10.8964	19.2255	9.51163			25.1348				16.8031	15.2313	15.1391	18.1388
1384	10.7305	16.1778	10.3548	9.97691	7.95365	4.01434	6.99609	7.5865	7.63564	10.5293	15.9837	9.42442			27.0325				15.722	16.1902	17.5789	18.1055
1388	11.9841	16.6573	11.2618	7.64314	6.44593	3.75986	7.9668	7.91445	9.6711	10.8941	16.8286	8.47326			25.2567				17.2297	16.744	19.9962	17.2351
1392	11.3337	14.8297	10.9233	12.9176	8.19171	3.28405	7.77148	6.96768	6.89273	9.46509	16.9684	11.743			27.5429				18.1776	18.0126	15.3242	18.0562
1396	12.1969	17.2231	10.7014	11.2896	6.29003	3.56004	7.61133	9.19202	7.30408	11.277	16.949	9.29767			25.9216				16.9411	15.234	15.8083	17.8096
1400	12.4027	15.3976	11.1278	12.4664	7.88904	3.76792	7.89355	7.30133	9.375	10.893	16.5806	8.59419			24.424				17.8716	17.7479	15.8553	16.8394
1404	12.6108	17.9138	10.3395	4.11675	8.3743	4.51075	9.12109	8.63688	9.5328	11.0957	16.3235	8.5907			25.7721				16.5502	16.6357	17.0846	19.4438
1408	11.4304	14.4774	10.7387	9.57124	7.75	4.72133	8.42578	7.60456	7.56117	9.09572	15.3694	9.19651			27.9105				17.3533	15.6792	15.8064	16.461
1412	11.4422	23.3297	10.2894	8.7942	7.14256	3.45251	8.74316	8.07605	7.4406	10.7477	14.9531	9.14651			26.5441				17.5685	17.0765	15.5827	16.6411
1416	10.7553	18.0323	10.3446	11.0897	7.31601	3.64158	0.85254	7.73479	7.6906	10.0113	17.5816	9.37326			26.117				17.1129	16.8243	17.5226	17.844
1420	10.5849	16.6509	10.8461	10.2408	8.16081	4.16756	7.55176	8.36977	8.17199	10.6745	18.0449	8.98837			27.5656				17.7664	16.0539	18.2791	18.3842
1424	10.878	17.5743	11.2071	9.22955	7.37992	4.06272	7.26855	7.92205	8.86879	10.4606	18.0561	9.23605			26.6428				20.2606	16.7035	17.7293	19.9782
1428	10.148	17.9903	10.5194	8.94657	7.22612	3.99552	7.87305	8.31939	8.5195	10.7354	16.4888	9.36395			28.106				15.777	16.2657	16.6504	16.6204
1432	10.3225	20.8017	11.319	8.92678	8.31601	4.38441	7.4082	9.74525	7.77748	11.0664	16.1112	8.94302			27.7414				16.2162	16.7498	16.6626	17.2087
1436	11.717	18.8901	10.8027	10.6926	7.90098	4.72312	7.55078	8.59791	7.75089	11.2917	17.801	10.2616			25.625				16.4459	17.2821	17.0216	15.9771
1440	13.056	17.5108	10.6033	10.7619	7.17626	3.21953	7.60352	7.21483	7.72606	9.90878	18.4898	8.2186			25.3462				18.0029	18.1771	23.1447	18.7466
1444	11.6055	16.5054	10.4959	8.58641	8.2816	4.59588	7.16504	5.95437	9.11968	10.7196	18.8949	8.71744			28.4081				17.4006	15.4499	11.4727	19.2638
1448	12.6604	18.319	8.86043	10.4558	6.3764	5.28943	8.04785	7.10266	8.15426	9.76914	17.4112	8.93837			27.0509				16.6737	18.7099	16.2622	20.0367
1452	11.8461	16.1466	11.0731	9.47625	6.82093	4.5009	7.54297	8.76141	7.92819	11.5428	17.1531	7.58372			26.5993				17.2162	14.7637	16.5921	18.1296
1456	11.48	17.319	10.9816	8.38918	7.93469	4.66667	8.50195	8.5076	7.85816	10.4527	18.5347	8.71744			26.9173				17.8311	16.5057	16.5724	18.9449
1460	11.681	16.9224	11.8609	10.0706	7.82163	6.1353	9.02637	8.32985	7.29876	9.74887	15.9969	7.5907			25.7861				16.1004	17.2231	17.5113	19.2695
1464	12.3467	15.708	10.3773	8.8529	6.73174	5.61649	8.7207	7.77567	9.19238	10.589	17.3622	8.43953			27.8756				17.3282	16.9281	18.7068	21.7752
1468	12.6209	17.0183	10.2096	8.11478	6.90309	5.16308	6.05078	8.40019	9.12145	11.6115	16.8714	8.25349			28.1115				17.2519	16.0567	17.5385	16.0527
1472	11.2347	14.3157	10.6345	9.2223	7.83567	4.41577	7.85352	7.87167	8.14628	10.2714	17.0714	8.58372			26.8726				19.0135	16.4595	17.7152	19.5252
1476	11.5047	20.1153	10.0976	8.0996	7.86306	4.35484	8.83594	8.61977	6.85106	10.545	17.6878	8.6907			1.18811				17.9112	16.1862	15.8919	17.5711
1480	11.0761	19.2716	10.3287	8.77375	7.58357	4.54391	6.50781	7.03897	9.81738	9.44707	16.0755	8.20698			25.8358				17.5637	16.0951	15.6476	19.7936
1484	12.6014	15.7963	11.0736	8.51319	7.90309	4.44444	8.37207	7.70532	8.22784	9.71622	16.85	8.92907			26.1397				16.7365	17.4879	18.7293	15.6709
1488	11.8644	17.7123	11.4059	9.78958	7.53652	4.36649	7.30078	7.18156	8.77305	9.90991	16.5918	8.45581			23.6593				17.3996	17.0139	14.9502	17.7867
1492	12.8962	16.5248	10.726	8.6372	7.30829	4.67563	6.58496	7.04563	8.30674	11.3525	17.6653	8.27093			24.8321				16.5589	16.0012	16.4652	16.7569
1496	10.9917	17.6649	10.2515	9.00923	6.55197	4.04391	4.8916	7.68061	8.3227	9.8795	17.151	8.45814			22.9822				17.1255	17.5424	16.0329	17.5917
1500	12.4758	20.0873	10.0961	9.33971	6.95506	4.65233	4.99316	7.577	8.8422	10.0721	17.6551	7.66279			22.6501				18.6709	16.972	17.1128	18.4507
1504	11.5802	13.2543	12.5102	7.90501	6.49157	4.27419	6.17773	8.82414	9.84574	9.48536	16.5622	7.19535			25.3548				18.4942	17.4626	16.5226	17.883
1508	11.2512	18.3491	8.87423	9.00066	7.07725	4.71595	6.52344	8.83175	9.10372	9.2973	17.4102	8.07442			25.019				15.612	17.2876	16.1955	3.62844
1512	11.9328	19.9493	9.84305	8.55145	6.77669	4.83154	7.85059	7.49335	8.00355	9.2286	16.9092	7.35465			25.0601				16.3253	15.8799	16.3036	17.0539
1516	11.4752	18.7425	10.2848	10.7573	8.08497	4.99731	8.28418	8.40779	8.67908	9.77027	16.9857	7.41163			26.0355				17.9334	16.1417	16.0122	18.0894
1520	12.4711	15.1336	10.4407	9.02639	6.30969	4.38441	6.59277	7.39449	7.75177	9.18131	19.198	6.93721			26.4185				16.4334	17.4075	16.1128	19.7684
1524	11.0513	18.5334	10.3978	8.94723	8.02739	4.09229	7.41602	7.84886	7.62589	9.8795	15.6582	6.88023			24.8842				15.5039	17.2772	14.485	17.9897
1528	12.4764	16.2608	10.7311	8.25	7.42065	4.32168	7.2207	8.09886	8.72518	10.0203	16.8388	7.46977			25.9534				18.9421	16.6691	17.2406	18.6995
1532	12.7753	16.4504	10.1329	8.73285	7.5014	5.01703	5.94531	7.59981	8.3617	10.8142	16.549	6.47791			25.1458				16.1168	16.8047	18.1269	19.3865
1536	11.1486	15.6153	9.80828	8.67744	7.0611	4.3871	8.87402	8.78802	7.98138	11.1802	15.8674	5.7186			27.1428				19.3533	17.9282	15.4605	18.7901
1540	11.2848	19.6433	10.7751	8.53628	9.08848	4.26075	9.4209	7.90875	7.79078	10.4302	16.749	6.66163			27.5698				16.5985	16.1237	16.547	20.1709
1544	11.8644	15.5463	10.6902	9.20515	6.82233	4.47581	6.78223	9.15779	7.74734	11.3356	16.651	6.06395			26.5423				16.917	17.2263	16.1673	20.2133
1548	12.8962	15.8082	11.7791	8.5033	6.56742	3.90771	7.60254	7.72909	9.84486	9.59685	20.3163	5.79186			24.2279				19.3436	16.5041	17.8543	21.5837
1552	10.9917	17.3825	9.3635	10.3358	8.40871	4.68638	8.92285	8.88973	9.47872	9.99662	17.9347	5.44651			23.8235				14.5029	16.4912	15.9615	20.8555
1556	12.4758	20.6325	10.4218	8.5033	7.71138	4.30287	7.68945	8.43726	9.11348	10.8164	17.5592	6.57442			28.3983				15.3253	17.7656	17.4972	21.3119
1560	11.5802	13.9881	10.5767	9.3938	7.5639	4.37455	1.44238	9.78707	8.75709	10.9459	15.7163	6.40233			28.4026				17.0444	17.5034	17.0169	20.3199
1564	11.2512	17.695	10.6135	8.61873	7.20154	4.33961	7.57324	5.3403	8.42819	10.7128	17.251	5.25698			27.8977				17.5618	17.494	16.1964	23.2798
1568	11.9328	16.8545	10.2965	8.86082	7.55478	4.37545	6.67578	8.55703	7.86259	10.009	18.1725	5.73605			26.0711				17.1622	17.9715	16.0846	23.1514
1572	11.4752	17.1692	10.5726	7.70976	7.88202	4.30018	7.59277	7.98099	8.62145	10.5304	17.6347	5.59302			27.8958				17.9788	16.7321	17.0648	21.883
1576	12.4711	16.5248	12.0752	9.27902	7.32374	3.89516	8.1377	8.09981	8.9805	10.4899	16.1296	5.58953			25.0594				17.7626	17.373	16.2669	24.9163
1580	11.0513	15.8621	11.6876	9.1062	7.16433	4.50896	7.7627	7.8327	8.60372	10.7691	16.8214	4.88721			25.1991				17.9324	16.4161	16.4079	21.9209
1584	12.4764	16.0399	10.3308	8.30541	8.14537	4.17025	10.8711	7.09601	7.71454	11.1464	16.8541	5.30116			28.3131				17.5965	17.0313	18.1128	21.883
1588	12.7753	13.6703	10.6181	7.90303	7.85323	4.13082	7.9375	7.38878	9.0133	10.7658	16.9694	5.0093			25.201				16.9257	16.5942	18.9474	21.5011
1592	11.1486	20.278	9.77198	9.82454	6.49017	4.41487	8.58496	8.07224	9.12589	10.4414	17.9	5.02326			24.894				17.4749	16.8158	17.1927	22.2523
1596	11.2848	18.2963	9.99949	10.5336	5.81531	4.11559	6.64648	8.5827	10.0071	9.4268	18.4704	4.66744			25.7285				19.333	17.2993	17.0799	21.3704
1600	12.5566	17.2791	10.0256	9.7091	7.32865	4.62366	7.25586	9.18726	8.02837	9.97185	16.6969	5.00233			25.4467				18.1554	15.9354	20.7237	21.0264
1604	12.7913	17.6056	10.5245	10.1009	6.69593	4.15323	8.08984	8.8403	9.13741	11.5	15.4571	5.26395			27.4767				17.3784	18.7505	16.0291	21.8486
1608	10.0979	14.1746	10.2965	9.84169	8.0948	4.25269	5.29102	9.92205	7.84663	11.2815	16.7408	4.28837			23.777				16.7683	15.758	14.8064	21.7557
1612	11.3785	19.0593	11.1099	11.002	7.59621	3.53315	9.10938	8.06654	9.11613	11.0293	17.9602	4.95349			24.1127				15.9044	15.5588	14.7876	23.594
1616	11.9239	13.1239	10.0286	9.02441	7.61447	4.6362	1.29395	8.2538	8.91755	11.1847	17.4418	4.89419			27.4228				16.9015	17.8537	17.0348	22.6743
1620	12.7453	16.6993	10.4928	7.5686	6.95154	4.69713	8.31934	7.84221	8.0594	10.7218	16.4194	4.33023			25.0741				16.9749	17.5016	16.7603	21.2385
1624	11.8526	16.3632	11.0608	9.31332	7.24298	4.04839	8.69629	8.4924	8.37855	10.6408	17.348	4.1186			25.2898				22.693	17.3417	15.3863	21.9151
1628	10.4682	15.9224	11.0174	9.80475	8.36587	3.79211	7.3418	7.49144	8.30319	10.4099	17.8592	4.92326			25.7825				18.6303	17.3478	17.2387	22.8612
1632	10.7854	16.07	10.5373	7.99208	7.82654	4.49104	7.93457	7.59696	8.64716	10.7477	16.3888	4.28488			24.4252				14.999	16.7307	15.8534	26.6491
1636	12.2818	13.7209	10.9356	10.1405	7.00632	4.05824	8.875	8.37167	8.4078	9.78153	16.1225	4.88837			23.9749				16.0425	15.8774	17.0244	23.5401
1640	10.2553	15.2726	9.79601	8.70778	6.88062	3.83513	7.27539	8.15494	8.85106	9.91329	17.0153	4.47907			26.8542				19.2664	16.8199	16.4088	20.0115
1644	10.7789	17.181	11.1963	8.69987	7.12008	4.00448	7.15234	7.71768	7.83777	9.76351	16.551	5.00233			22.7175				14.9344	16.0942	15.9323	19.7752
1648	12.6498	17.6659	11.1605	8.98351	7.27247	3.93638	6.42773	7.24525	8.61082	12.2838	17.7959	4.18256			28.2047				17.1091	17.6932	15.1964	18.4037
1652	11.1215	13.0603	11.4887	9.19327	7.36587	4.14516	7.32422	7.77281	6.89096	11.3074	14.0296	4.90581			26.443				18.223	16.6107	16.0226	19.5596
1656	10.293	13.514	10.2505	9.48285	8.44733	3.86918	7.80078	8.94677	9.19947	11.0327	15.7347	4.60698			27.1679				16.139	15.957	16.3092	17.6858
1660	11.1156	9.25647	9.87986	11.1689	7.79424	4.57258	8.05664	8.22624	8.63652	10.8547	18.7143	4.0186			27.4896				16.4237	16.4463	17.8233	17.7706
1664	11.8709	27.2877	11.1616	7.37995	7.44874	3.87814	7.73828	7.76331	7.71809	10.0304	16.5541	4.38256			26.4148				16.8533	17.158	17.8327	18.8796
1668	10.362	19.7328	10.4013	8.71834	8.08848	4.16487	7.80273	8.33935	7.51064	10.6351	17.3378	4.82791			26.2819				19.388	16.2162	16.1288	18.6835
1672	10.6745	17.3351	10.6851	9.87797	7.38904	3.91487	5.13965	7.47243	8.1383	10.9426	18.3163	4.25698			30.2384				21.7761	15.9684	15.4643	20.7638
1676	12.9322	18.8502	11.1355	10.0811	6.81952	3.90771	8.33398	7.76806	7.93706	10.7106	19.2449	4.45465			27.5496				14.6728	17.0006	15.5366	21.7339
1680	13.3072	15.4019	10.0205	9.04485	8.90028	4.03943	6.56445	9.72433	8.29787	10.6025	17.1235	4.15465			25.4381				19.0541	17.0039	17.8111	20.6204
1684	12.7842	14.8103	9.95961	9.60026	8.10323	4.67742	6.74316	8.98289	8.22606	9.6768	16.1541	4.9314			27.6373				22.6062	16.2792	17.6053	22.6663
1688	12.2329	15.4494	10.2234	9.06135	6.64888	3.96774	7.50586	8.14449	9.31915	9.47297	17.4857	3.36628			26.709				16.7066	16.316	16.0714	16.3131
1692	10.1026	15.1724	9.81084	8.08113	7.32444	3.83781	8.63184	7.77471	9.18085	9.03604	17.6112	3.37442			26.4173				16.6429	16.9976	17.8806	22.5654
1696	12.4068	15.8136	10.4433	8.13984	7.48666	4.49821	8.99707	8.44867	7.48848	9.95045	18.4265	3.45349			25.3425				17.5946	15.3758	17.9756	20.4392
1700	10.7158	17.0409	9.82822	9.07124	7.41503	4.28226	2.18262	8.08745	7.83245	9.7714	17.4867	3.5686			25.9871				17.195	15.4171	17.1485	18.8394
1704	12.2842	14.5948	10.7377	8.1095	8.0941	4.22043	7.35742	9.2443	7.71543	9.9009	17.9929	3.78023			23.5				17.7104	16.0851	15.4962	23.664
1708	9.95342	14.0215	10.3093	8.49472	7.11798	4.26613	8.12109	9.46863	8.75621	10.2342	18.4643	3.27558			25.8266				17.305	16.5752	15.6776	20.7133
1712	12.7494	19.6929	9.76431	8.95053	7.22823	4.26254	8.88477	6.97148	8.09486	9.6723	17.1469	3.44767			25.5484				18.0965	17.084	21.7857	21.9885
1716	12.3125	13.3093	10.0925	9.15765	6.67065	4.01075	8.70996	8.07224	7.81472	8.68694	16.6592	3.26744			26.7034				16.6506	18.2115	16.2838	18.7362
1720	13.2795	14.875	9.91616	8.88588	7.85183	4.12634	8.92188	8.42776	7.75709	9.71734	17.3184	3.59419			27.0901				16.5483	17.6165	13.9305	18.1181
1724	12.5283	14.7338	9.34918	8.2223	8.44101	4.42742	7.94141	7.6692	9.32801	9.83784	16.8755	3.42442			27.1918				17.3977	16.6351	15.7791	17.8314
1728	12.7553	16.3868	9.8911	10.9908	8.71348	4.27778	6.99707	7.6673	9.50532	9.75676	17.6173	3.15			26.7978				17.5193	16.7733	16.4897	21.3991
1732	11.0755	16.8944	11.0475	6.13259	7.36096	4.12276	7.72363	8.28137	8.21011	9.625	17.6949	2.95233			25.9645				16.4884	15.8248	16.2961	19.0378
1736	11.1008	15.8136	10.0721	9.35092	7.55829	3.87007	6.54395	7.96863	7.49202	10.107	16.5918	3.08605			26.8444				22.3263	16.7779	16.3684	19.7684
1740	10.6728	16.2532	11.6973	9.36873	7.38975	4.07885	9.37695	7.48289	8.07979	10.1779	17.7724	2.87558			25.3965				22.6284	16.5189	16.3919	19.5986
1744	4.00943	17.0172	10.8947	10.7348	8.59551	4.47133	7.95801	8.17966	7.88032	9.33333	16.2929	2.85233			25.3542				11.64	17.1118	16.3957	21.4128
1748	11.6598	14.6369	11.9479	12.0633	6.83989	4.60215	8.10645	8.65114	8.06206	10.6926	18.7571	2.86279			24.4853				18.3726	16.0024	17.0752	21.5069
1752	12.6242	16.0916	10.5521	9.53151	7.35323	4.35125	5.79785	8.55989	8.50621	10.5991	16.2969	2.80349			27.1826				17.1882	17.3059	18.5573	18.7718
1756	11.0625	14.9601	11.5082	8.40844	7.15801	3.93459	8.55469	8.64924	8.60372	10.705	18.2847	2.68372			26.1483				16.5068	18.2874	17.4831	18.539
1760	10.6385	16.1659	12.2853	7.95258	7.28862	4.2276	7.84863	8.81559	8.16489	11.4437	17.1959	2.73605			26.0938				18.2249	16.703	16.6269	22.3899
1764	11.9664	12.9698	12.2413	8.27835	7.59761	4.47491	6.10449	7.76806	8.86525	10.5056	18.1694	2.76977			25.3677				17.3938	17.1984	16.1325	20.2385
1768	12.6531	14.4752	11.227	7.92132	7.18399	4.21864	4.0752	8.94867	8.60727	11.4459	17.7612	2.65116			26.3425				18.9865	17.4792	15.7547	19.6709
1772	12.9371	10.7252	12.3875	8.76939	7.51826	4.48477	7.85352	8.81749	8.84486	11.1261	17.348	2.80814			21.3456				19.4044	16.4265	18.9135	22.0356
1776	12.3909	16.6175	11.8456	8.73164	8.38834	4.5233	9.15137	8.28992	8.59929	10.3502	18.4316	2.75814			24.5643				14.6863	17.0329	17.5865	18.6342
1780	12.7481	16.9418	11.0992	8.20127	8.06531	4.07885	7.19043	7.54468	8.57535	11.3288	16.5684	2.80465			27.9761				16.0917	16.8305	17.3205	19.9037
1784	12.1835	18.1487	11.4724	9.82203	8.09059	4.24014	9.06543	7.4116	10.0355	11.616	16.4571	2.64535			27.78				15.2693	16.9148	18.4549	21.4301
1788	11.8021	6.51616	12.9908	9.97228	7.33848	4.79839	12.7832	8.55608	7.94852	10.9482	18.8031	3.1314			28.0123				17.057	16.0753	18.3346	19.961
1792	11.3718	12.2565	11.3088	9.08129	9.20014	4.26344	4.49219	8.88023	9.84732	10.3423	18.7959	2.65465			26.1648				18.2143	16.8482	18.0235	18.8899
1796	11.5173	18.0259	11.4622	9.56821	8.22402	6.48387	7.29472	17.6616	4.45921	15.2703	29.6327	2.74767			27.1017				17.3108	17.3078	16.6861	22.0527
1800
1804
1808
1812
1816
1820
1824
1828
1832
1836
1840
1844
1848
1852
1856
1860
1864
1868
1872
1876
1880
1884
1888
1892
1896
1900
1904
1908
1912
1916
1920
1924
1928
1932
1936
1940
1944
1948
1952
1956
1960
1964
1968
1972
1976
1980
1984
1988
1992
1996
2000
[truncated: 11 more columns]

## Sheet: RFmax
4sec	10												30												50												70												90
SUBJ	4	6	7	3	12	11	1	2	5	8	9	11	4	6	7	3	12	11	1	2	5	8	9	11	4	6	7	3	12	11	1	2	5	8	9	11	4	6	7	3	12	11	1	2	5	8	9	11	4
0	11.0658	11.6544	13.1515	28.9794	7.72521	10.2272	14.24	12.7472	7.08815	11.9812	17.1984	17.0419	21.0275	16.1337	23.2762	13.4198	18.6056	22.4882	17.9217	20.0562	9.86811	16.7495	13.4368	31.8269	26.3462	23.8625	39.2882	28.4348	25.8429	64.3807	25.4812	29.1256	60.581	15.7431	38.1749	60.4493	55.5769	40.4535	42.5867	58.5324	26.7103	54.6808	23.9597	41.8465	14.9829	24.4075	17.9817	46.9886	80
4	10.4715	5.48224	12.6136	30.9988	6.77762	10.8485	11.4289	10.863	7.90462	15.9635	10.489	16.0471	21.165	14.7872	20.6731	17.625	17.0139	17.2335	18.0174	18.4412	10.223	14.5904	17.1667	32.4038	8.37944	17.2325	35.6135	26.1377	27.4768	62.4258	25.9427	28.3173	60.2064	15.5864	40.2262	58.287	21.7724	39.1703	35.1228	53.8643	29.3682	50.4681	26.703	48.7718	7.58667	23.0354	18.0514	40.2083	98.5333
8	11.758	10.9904	6.25379	27.8532	6.95892	7.63603	13.1133	10.2647	8.25578	15.0612	8.25058	15.8115	20.32	19.5166	21.6538	18.3057	16.989	18.9634	17.6217	15.4671	9.9661	16.0472	16.0841	33.6779	28.5947	18.605	37.5829	26.5725	27.6006	68.9407	29.6081	28.4772	62.2813	16.5373	39.9259	62.1405	32.1346	43.4845	34.3353	53.2743	32.0808	52.5532	27.5755	40.1712	17.8384	24.6914	19.9276	49.2235	123.933
12	12.7109	9.71448	13.4091	28.3892	5.66147	9.61544	17.9333	8.82629	8.65679	13.77	9.09513	17.4215	20.19	15.5261	25.2931	17.8906	17.3117	16.5884	20.5206	16.0761	9.14407	14.6494	19.6347	29.387	25.4586	16.55	35.89	23.5507	27.1873	75.9883	30.3571	28.7627	61.0698	14.499	38.9648	60.5943	46.1859	45.0166	40.5636	53.1195	32.4631	47.8617	28.5571	37.8008	24.1338	25.3983	21.6959	51.1174	99.4
16	12.8906	9.51639	11.9545	29.6472	6.97521	8.23897	16.7922	9.06158	7.82948	14.7229	9.70998	18.0628	19.08	13.3623	21.9092	19.0175	17.9671	15.5814	18.613	17.1644	9.73199	17.117	17.6176	30.9375	27.0118	17.7	34.3041	25.4058	30.6362	67.3443	29.4925	28.0025	62.7673	15.8615	42.4544	61.8207	51.722	44.3861	40.7948	59.3142	38.7458	49.4575	31.5604	40.2386	26.1781	28.7694	24.1128	42.0644
20	10.3834	10.056	11.8614	29.2002	6.5779	8.63309	17.0778	12.0726	7.96749	14.0577	12.5754	16.5314	18.225	14.451	20.7769	16.6443	18.0588	18.2547	20.3609	16.8088	10.1578	18.8096	17.0246	29.4832	27.1376	18.0375	32.2294	26.058	28.8491	69.1744	30.9023	28.83	61.451	16.0398	42.7348	61.712	51.4343	53.8883	39.0896	51.4012	39.8748	49.8511	31.4429	44.1909	23.5713	28.0606	25.7621	42.803
24	11.5721	8.34904	9.55379	29.1406	5.84703	7.45882	16.5111	9.46691	7.4104	17.0741	11.0365	18.3246	18.0775	14.682	23.0146	17.6439	17.3884	17.5873	17.6554	16.9152	10.1224	16.923	14.2255	26.1899	28.3432	16.5275	34.5235	21.3478	34.3932	81.8131	29.4342	29.231	62.4799	15.5919	44.8869	67.5658	51.3301	46.8197	37.276	55.1549	43.1187	56.7234	35.9312	41.0405	25.3738	32.0334	25.0517	52.1875
28	10.911	9.67691	9.91061	31.4666	5.69759	8.29338	13.9489	13.568	8.62717	13.3241	10.8266	16.9241	18.145	14.288	23.0715	16.8113	17.4383	16.3326	16.5152	17.2223	9.05879	18.1016	16.4985	25.3245	28.7574	16.1725	34.7176	23.971	31.2245	78.8044	28.9126	28.6066	64.2572	15.6955	45.3992	64.1009	58.4295	49.3197	41.091	57.1091	42.1654	52.0213	35.5453	40.8817	26.8555	29.4733	24.6517	51.7898
32	10.9351	9.31694	10.5651	28.5421	5.87535	9.03382	13.7289	11.5322	7.94653	13.33	13.3428	15.4581	18.3675	14.8766	23.6992	17.6892	17.6195	19.9092	19.5011	17.1644	8.78019	18.6725	19.4568	24.4111	26.0651	17.6725	36.3224	24.971	37.493	73.2616	29.1353	33.6827	65.2108	17.5216	41.6568	62.4083	54.7276	56.3053	43.2587	59.8378	49.1028	60.0425	37.2735	38.4336	27.3585	32.796	24.1276	52.3106
36	10.5756	8.13115	10.4667	31.9169	6.29108	7.62647	13.4711	10.1866	8.36127	13.0788	8.29524	16.3586	20.67	14.9968	24.6169	18.05	18.4472	16.9953	16.2261	18.5078	9.87235	18.2105	18.2158	25.024	28.1065	17.5175	33.1294	25.9783	35.6695	81.124	34.3797	31.4936	65.2359	16.7122	47.4781	67.0244	63.4135	56.9137	44.7977	51.4676	51.3084	65.1383	33.9681	39.0353	28.6439	35.4506	27.8621	49.0057
40	10.6904	8.90505	8.54091	29.3731	5.04533	8.4125	14.4567	22.5533	7.89957	13.8688	12.4768	17.6963	20.45	15.2112	21.5685	17.5047	21.1554	16.2924	20.4837	17.1099	9.88347	19.9369	16.8877	22.2236	27.7959	19.085	37.7935	30.6667	38.9729	76.9577	30.8835	34.3972	65.4955	15.7667	55.3869	63.1763	68.9664		48.6055	65.0074	56.9159	57.9681	38.901	42.1162	31.3915	35.1066	26.9483
44	10.508	9.25	8.51667	27.3723	5.68839	9.22132	14.4789	11.5588	7.96243	12.9388	11.2912	15.589	22.4825	14.6915	22.9877	17.0448	19.1335	18.4646	18.0674	16.1981	9.26854	20.3116	16.1726	21.5986	33.4689	18.9375	36.2429	29.4928	38.8715	78.7739	32.9041	34.1168	65.8401	17.5516	50.4325	66.8206	68.6458		64.2582	56.59	66.4486	65.9468	41.8037	46.1722	28.8827	33.7403	30.6897
48	10.0418	8.92213	12.3939	29.3536	5.10977	12.4912	14.8967	11.0037	8.89234	11.8618	10.0203	15.6401	17.5025	14.424	22.3854	21.3948	17.6026	17.8809	18.1424	15.814	9.31992	18.8357	16.7426	24.0986	29.8373	19.35	34.39	32.2609	42.5232	84.8222	31.0902	36.0051	65.354	14.86	48.0513	62.7025	70.3312			89.2822	84.2056	62.9362	36.3549		29.0407	38.3915	31.9828
52	10.1468	9.20355	11.1864	29.7645	5.33074	9.33382	14.56	13.0331	7.46243	13.18	11.4055	16.4005	18.28	15.1828	22.0908	18.4948	17.7141	15.3101	15.9891	14.3132	8.95339	18.6345	19.8832	27.1755	28.4468	19.62	36.8294	29.1667	43.9667	73.8056	31.8703	34.2043	66.4894	15.9882	53.4981	64.6248						93.3617	35.6393		27.1568	38.1492	31.0828
56	11.0507	9.55055	10.7311	31.5517	5.1898	9.37279	13.2433	11.0303	7.76951	8.70824	9.46868	17.0602	19.1825	16.1574	23.4192	19.3679	20.0677	18.1981	21.0348	16.5216	9.58475	17.1638	16.968	27.5361	30.5695	17.7975	39.0765	27.9565	45.9056	76.7583	28.8628	33.1003	67.2065	15.5923	55.1645	68.4747						9.47766			27.4646	43.8469	26.6862
60	9.79626	9.00956	9.39394	28.7257	5.65722	9.93235	13.7722	12.5873	7.89234	9.02118	10.6131	15.5733	17.155	13.9581	22.0315	20.1887	20.4681	18.6545	17.4739	14.2526	9.11335	17.5133	16.1957	24.7476	26.9963	19.6225	41.1424	29.5072	52.678	85.5184	34.641	38.8997	68.9778	15.9145	52.3954	70.2031						76.7234			27.6533	45.0824	32.0448
64	9.6032	1.69194	10.3136	30.8836	5.63952	9.55221	13.5256	11.4403	7.14523	11.0965	10.8399	13.5131	19.9525	16.0767	25.4308	20.1651	20.1106	18.0495	15.9446	16.0649	10.1006	20.4672	18.1138	26.8197	33.9719	22.415	39.9918	30.3696	55.5573	84.6629	34.8891	36.1332	68.8801	16.473	53.0799	69.5397									27.0283	46.8702	35.954
68	12.1619	16.0656	9.92121	34.6204	5.58144	9.08824	13.3711	10.8998	6.93497	11.4635	11.7686	17.1178	21.4825	14.9146	24.24	21.1226	18.9233	19.3491	18.8565	17.1306	8.3035	19.0308	16.66	26.8053	30.2663	21.8275	33.7876	38.0797	65.1393	94.4031	32.7914	33.5431	67.6157	17.9391	54.1131	69.4805									24.434	50.5572
72	11.0116	9.19672	10.3712	29.9821	6.04462	9.09926	12.7867	10.1186	7.22616	10.3388	11.5186	15.7906	20.79	17.5103	23.9046	22.5066	18.9303	17.3337	16.462	16.173	9.19597	17.8198	18.8378	25.8401	34.253	23.74	36.3647	35.463	85.5263	88.9476	30.2472	38.019	69.8638	15.4622	52.307	69.6404									23.7058	51.8314
76	10.4706	1.61544	9.64091	29.9197	5.77904	9.48603	10.8744	9.76563	8.18136	9.45529	13.2193	17.0327	21.6975	14.5008	24.8492	20.516	20.1843	17.0354	16.5283	16.5415	8.43803	17.5375	19.4643	25.0841	32.6405	26.5875	36.3535	34.4855		87.7717	29.3675	38.0596	69.7698	14.1974	57.3004	67.6605										57.055
80	9.44929	7.87842	9.52197	29.8756	9.24717	9.10882	12.53	8.80699	7.15607	8.68059	10.402	16.6492	21.8075	16.8006	22.9654	18.8538	19.1534	19.1038	19.5435	16.2682	8.19862	17.3234	19.9167	27.2957	32.0858	30.3275	33.5941	39.0072		106.756	31.9868	36.2234	70.0254	17.7858	52.3755	69.8571
84	10.2082	7.32445	9.51818	29.6875	5.43059	9.19559	10.8967	10.4678	6.66402	8.04353	12.5493	15.2631	20.77	15.8101	24.1338	19.2877	21.4343	17.5861	16.312	16.2163	9.0339	18.5354	16.8996	26.6346	36.176	31.1325	35.66	37.0145		98.5042	33.7162	38.9112	71.6047	15.6704	55.48	70.9763
88	10.2625	8.59631	10.3038	30.7913	6.28683	8.38529	11.8533	10.8594	7.73483	7.37235	11.1009	17.644	18.8725	16.3718	24.1154	21.3382	21.5438	17.9387	18.2674	14.9118	8.82468	18.345	17.7091	27.7524	35.6509	31.11	32.8606	46.3116		102.083	31.3318	38.297	72.4559	19.1842	54.1255	74.8105
92	10.1076	9.01161	9.12273	31.1442	6.14873	9.63088	12.1	10.1103	7.20882	8.33118	12.5151	17.3822	20.28	16.5498	23.9985	20.8939	23.6355	17.9174	14.6359	16.5216	8.14195	18.8131	16.5796	27.2356	34.8743	2.5375	33.8982	37.442		95.0176	30.5695	39.1015	72.8723	20.1095	52.2852	73.8313
96	10.5596	9.15847	10.522	31.2929	5.59703	9.64485	10.36	10.6324	6.64017	8.33824	10.2314	18.1558	18.51	15.4462	26.4069	19.6217	23.2739	18.0767	17.575	17.4265	8.67956	19.1658	19.1562	27.3197	33.5207	30.685	36.2371	47.1449		102.095	33.4305	35.7868	71.8894	16.5678	59.2681	73.6511
100	8.66993	2.16052	9.88409	27.2113	5.17847	8.89412	11.1478	8.76746	9.78035	7.75294	9.10383	18.0589	19.3425	16.3418	24.5985	17.4613	25.1992	16.7276	18.0783	17.2431	8.69333	17.9338	18.4226	26.0337	32.6442	25.9125	36.7406	44.0217		107.17	34.4925	40.9632	72.8333	19.057	54.1787
104	10.4288	0.47814	9.37955	31.5571	6.3449	7.30294	11.8933	10.0147	7.27384	8.07588	10.6885	16.5497	21.2925	14.9779	25.76	20.8939	28.994	19.5201	16.5554	15.3443	8.95763	17.826	16.8482	25.2404	48.2249	31.425	37.6029	43.7391			33.6241	38.9772	73.8698	19.193	60.0181
108	11.0196	8.60929	8.81894	28.9728	6.02904	10.3698	11.5933	7.67647	6.61416	8.69235	11.6456	17.6492	17.9	16.1377	23.0931	19.8283	26.3546	17.0519	17.8815	16.6436	8.53284	17.6525	19.8289	26.6226		31.975	33.8253	58.6377			31.5959	40.3985	74.9094	15.78	54.3603
112	10.2856	9.39003	10.3553	28.6424	5.88669	7.99559	11.42	10.7904	7.7854	7.91412	10.5795	14.8613	17.4475	17.8892	22.9808	20.0467	28.0179	17.4552	14.8935	15.4048	8.37659	17.039	16.9561	27.7885		31.2525	39.0059				31.1673	38.4023	74.191	15.9391	58.4211
116	13.0018	10.3033	11.5848	28.268	5.81091	9.02132	11.3378	9.19761	5.78613	7.63529	10.2726	16.3717	20.8225	17.0396	24.3277	22.2076	29.8606	18.4009	16.4261	16.7526	7.86706	17.1335	20.2627	26.887		42.83	41.6823				34.3891	38.3731	74.9368	18.5884	55.1521
120	10.1388	9.13525	10.1879	28.4062	6.1551	8.90882	11.3178	8.91728	6.24422	8.31588	11.8527	17.0654	19.8225	17.2065	22.0177	20.4179	30	19.5601	16.3565	14.9689	9.14831	16.7197	19.9055	26.1538			36.0765				31.1654	35.802	74.6657	18.8369	53.9164
124	9.37456	10.2971	9.55985	27.9664	6.16856	8.45882	11.8978	7.9421	6.32298	8.56059	12.9548	19.5916	21.63	17.1305	25.86	22.6387	32.3835	19.6462	14.4533	14.3893	8.61494	18.27	17.0365	29.1106			35.0765				29.1297	40.8325	76.0923	16.7991	2.76426
128	10.2518	11.6878	9.87727	29.8659	6.80595	8.13897	12.7678	6.29596	7.7052	7.38588	10.6792	17.038	19.685	17.9233	25.3769	20.4094	33.1972	19.2488	15.1989	19.404	8.59322	18.9697	24.3891	24.1442			43.6235				31.0207	40.7487		16.8399	50.4971
132	10.9075	10.6926	10.2712	32.5739	6.70113	7.59485	10.7333	7.99449	7.41185	8.88118	10.9803	15.1387	19.305	17.8758	21.6477	21.8019	32.002	20.7901	14.887	22.1436	8.78231	17.1925	15.317	25.22			40.3059				31.6861	41.0178		17.0344	55.1008
136	10.4609	11.7124	9.80303	27.978	7.13031	8.1375	13.0556	8.56801	7.09465	8.79706	10.8179	17.8272	18.1675	16.981	23.2285	24.3274	31.3247	19.1038	17.613	6.23356	8.10964	18.9682	16.6362	24.4567			36.5118				28.5357	42.6206		17.7328	56.3004
140	10.4724	10.8156	8.37727	29.7242	5.85765	8.95441	12.7889	9.75092	6.46026	8.19235	10.6473	16.7251	18.1675	18.7706	23.0792	21.9174	34.7709	18.75	15.8891	17.3339	8.62288	16.7207	18.1934	23.2861			41.9106				29.7923	38.9518		18.7854	53.7709
144	10.2562	11.8661	10.0189	30.6975	6.09136	7.50368	11.0756	9.59191	6.80275	7.21824	10.9281	15.9568	17.6575	18.538	20.22	20.4604	36.1454	19.6674	17.3207	17.3166	7.57945	18.4194	17.8125	26.6587			30.5094				30.7387	40.2589		17.5103	54.5048
148	12.1468	10.0014	10.0311	26.0651	5.35198	8.20147	11.7044	8.81985	7.54335	9.87941	11.7077	17.6021	18.6225	19.2619	21.8692	23.8491	39.0637	19.2795	18.1728	17.2543	7.71504	16.9713	18.9301	25.7812			42.0082				29.5517	39.9657		18.6837	58.6036
152	9.98043	12.2432	9.59545	31.6565	6.47025	9.18824	11.4211	9.88695	7.35188	8.64412	10.4008	17.0733	18.11	18.9225	21.0231	22.1344	40.4283	17.9092	15.6478	15.9567	8.26536	17.8855	19.9732	27.4423			38.2629				33.2566	37.75		16.5138	56.0266
156	9.41548	11.64	9.25227	31.4535	6.19972	7.68824	12.1322	9.46324	7.05853	5.94	12.2738	16.839	17.0975	21.943	20.8992	24.0146	38.6853	19.8255	26.3696	16.7033	7.85646	16.2931	21.5476	25.6575			39.2176				31.3581	36.7576		19.2343	59.6863
160	9.20374	11.1305	10.2424	32.5979	5.70538	8.19338	11.52	10.614	6.15751	7.89353	11.0667	17.373	16.2875	19.0823	19.3485	23.7288	39.1235	20.9446	20.6848	16.167	8.27278	17.9004	22.8348	25.7716			39.7059				30.5921	38.0254		21.5914	54.9303
164	10.2464	11.9727	9.75758	34.3939	7.32224	8.01103	10.0611	9.17371	6.21171	9.24647	13.6288	17.8364	17.3625	21.6511	21.8985	22.0783	42.739	20.9552	8.12391	16.1808	9.44227	17.3845	21.6667	26.4026							31.0442	36.901		18.7525
168	11.0543	10.4611	11.0758	30.4566	6.09561	7.9625	12.1889	10.1434	6.83526	8.96529	11.9838	21.9463	17.7075	20.8513	22.3215	22.4882	45.8865	19.6179	20.7087	16.083	8.13242	17.4728	22.9628	30.2248							29.3534	39.2094		20.0251
172	10.0943	10.8224	10.1894	26.1586	6.9228	7.77353	11.4133	10.5404	6.50939	7.10059	10.7401	16.75	18.215	18.1606	20.6823	22.8156	46.6634	20.6698	25.2609	16.6081	9.00424	15.8152	20.9062	28.8041							31.7237	43.0761		19.6429
176	11.7856	9.38593	11.4015	28.9548	7.35623	8.76176	11.5233	9.10202	6.90318	6.89118	10.8579	19.6335	17.9275	21.3165	21.1831	22.7358	46.0458	20.1285	0.74348	20.2543	8.83157	16.1078	19.8884	28.375							30.3665	39.2424		17.9248
180	9.78114	7.78074	8.22576	26.0189	6.97096	7.77206	11.9478	10.4779	6.30058	7.91765	10.7367	15.9751	18.3025	21.765	22.1208	23.409	47.9781	18.3125	15.9783	15.0017	8.09958	18.9235	22.0476	27.607							29.0141	38.9099		19.0049
184	9.94039	9.38115	10.1485	30.0079	7.48584	9.40221	11.5256	9.19853	6.80491	8.71235	11.0354	17.5393	18.66	18.1962	19.6823	23.6066	48.8845	20.7111	15.962	15.4429	8.8411	16.9861	28.3184	26.8353							29.4098	39.8312		19.6478
188	8.92349	10.2063	11.6364	31.8509	7.20609	8.47721	11.3122	9.1204	7.27168	8.80176	11.9722	17.0759	18.1475	20.86	21.5377	22.2226	53.5359	19.092	27.5326	14.6722	8.79237	15.5323	19.5074	29.5901							29.3806	41.8794		17.9538
192	9.86655	10.5444	8.15076	28.9669	7.54816	8.54926	13.8133	11.8419	6.91474	6.92	10.116	17.0929	17.05	21.7721	21.7738	24.542	58.6952	20.3632	6.4163	19.4697	8.99788	16.057	21.8371	26.3642							28.7312	42.2843		21.418
196	10.1877	9.52937	11.0985	31.4596	7.45963	10.2853	12.2689	9.67923	6.33887	6.15294	10.3851	16.5929	16.93	20.8726	21.9477	25.542	58.3765	19.3408	15.6576	14.5086	7.99258	14.8901	19.1004	26.8197							28.8261	40.4569		19.0251
200	11.1504	8.71516	10.4326	32.7211	7.64093	9.08529	11.0556	10.2996	7.72543	7.28706	10.6879	17.627	19.9575	22.375	18.12	23.6679	70.6574	19.3514	14.863	16.5476	8.41949	17.2844	22.6339	28.3702							25.5122	38.3122		19.4916
204	11.3034	9.05191	9.6947	30.3303	6.0432	8.94632	11.8156	9.46691	6.41113	5.74941	10.8851	16.0694	17.455	23.587	21.2785	23.5424		22.3408	13.5022	14.1972	8.41896	16.3758	23.9308	29.7079							28.6645	41.4086		20.8635
208	10.3434	10.1557	9.66212	31.4868	7.25283	7.46618	11.9811	12.1278	7.65968	7.11294	11.1717	19.2147	16.97	24.0601	23.3054	23.0599		19.5236	15.7924	15.955	9.16472	15.6335	24.6793	24.4591							32.2077	39.2766		17.4696
212	9.879	9.59153	14.8106	31.0011	7.06657	7.80294	10.91	9.87408	5.56792	7.51471	10.8915	17.1833	17.5225	23.4256	21.8939	22.0811		20.0177	14.4152	14.4023	8.58528	17.4143	26.907	30.3522							33.2857	54.1455		19.5889
216	10.6406	13.265	12.5076	30.083	6.26133	7.92059	11.7933	9.20037	6.57948	7.11235	10.9959	15.6309	18.0125	23.5546	23.5592	22.2061		19.0236	15.6663	14.8581	8.86335	16.21	9.78274	32.2007							30.1776			21.6748
220	11.7269	8.39139	11.3106	28.1466	7.43555	8.20221	12.3589	7.98346	6.52746	7.29941	10.4542	15.6335	16.09	21.9826	24.0354	21.9929		21.5271	12.8913	14.9256	10.0222	17.2864	22.8943	30.5721							44.6491			19.0481
224	11.1868	10.97	10.5636	30.8314	7.59703	8.87426	11.3333	10.2316	6.79408	6.83353	9.50986	15.5942	17.475	23.1432	21.0861	23.4245		23.5731	14.7283	16.4827	8.46981	16.9163	25.3943	30.0769										21.443
228	10.1584	9.78757	11.6083	28.7341	9.32436	8.68603	11.8378	9.25735	6.24494	6.14235	9.60789	17.5759	17.2675	22.7571	22.4331	26.0264		21.4623	15.788	15.5605	7.76907	16.9394	23.0684	32.2296										21.78
232	10.3203	10.5608	11.0417	27.4302	8.58144	10.0875	10.3822	8.9329	7.06647	7.41765	11.833	18.4974	17.03	26.2848	22.5962	22.742		22.3054	15.2239	16.3538	8.4571	16.9245	25.8036	30.726										22.3301
236	10.9955	10.8743	9.70455	30.199	7.89518	8.83456	11.5044	8.67739	6.62789	6.53706	8.41995	18.678	16.945	25.3513	24.3315	23.2604		23.0366	14.2196	16.154	8.8946	17.7438	26.9792	30.9123										17.9877
240	11.3069	11.6223	11.303	31.6085	9.62465	8.67794	10.4556	8.89522	6.5448	7.85294	10.3985	19.9162	18.485	24.3196	23.12	23.0755		21.2783	15.4022	16.6479	8.91472	17.1376	24.5	32.0433										20.6709
244	10.79	12.2507	10.4394	30.9684	10.8711	9.23088	11.68	10.8447	6.12717	7.38353	10.2129	20.678	20.305	27.8006	23.4523	19.9028		23.4127	17.0696	16.4844	8.08422	13.1314	26.0074	30.3606										21.8694
248	10.2349	10.4809	9.21212	30.5766	7.79958	9.75588	11.8078	9.92647	6.3172	6.76235	10.9861	16.9372	18.5925	29.1772	23.4785	20.5877		20.7983	14.3685	15.3019	9.07998	15.7084	24.1458	30.8173										22.5054
252	9.95107	11.168	13.7727	34.4603	7.57011	8.8875	13.2289	14.7665	7.14451	5.85412	10.0586	19.6296	16.7825	30.7595	23.3277	27.9967		23.0837	16.0956	15.8555	8.80932	15.3383	23.8244	33.0324										22.3448
256	11.1406	9.55943	9.72727	29.4798	6.69547	10.1206	12.19	10.0625	6.24928	6.43235	8.56555	26.1387	16.825	31.6851	22.7092	21.5283		23.3656	14.6696	16.4715	8.90042	16.6771	23.1019	31.6671										18.7117
260	10.2856	9.51298	10.3939	26.6782	8.34915	8.29853	8.41444	11.6333	6.6987	8.38941	11	20.3665	18.8025	30.0949	24.33	24.1311		22.7995	14.3891	17.2405	9.1732	16.2531	25.8981	28.7536										20.2613
264	10.7891	10.2705	12.3182	29.5458	9.86473	8.25735	11.4389	9.03217	5.96893	7.88235	9.16821	20.4712	18.155	28.6899	22.3577	23.3481		22.9906	13.9076	15.7768	9.14407	17.6941	22.3028	33.4748										17.6336
268	10.016	8.28825	11.8788	30.1895	8.57365	9.675	12.5278	10.8667	7.13223	5.91059	10.8579	18.6047	17.94	25.2824	6.29692	22.2241		24.263	16.3946	16.5986	9.27013	17.154	25.2188	33.8185										17.9204
272	11.6112	11.168	9.94924	28.8823	8.96388	9.86103	11.6544	10.1572	7.29624	6.61706	7.83005	17.0157	16.3575	26.2658	22.3138	22.3524		23.2017	13.8174	14.0329	9.94015	15.8496	26.026	35.226										18.4455
276	9.87278	12.9508	11.7485	26.0832	8.8102	8.14926	12.6989	9.7932	7.39017	8.26588	8.99188	18.8743	15.9225	30.443	26.0285	25.3859		22.263	15.0185	15.968	8.08898	17.809	26.4784	30.7488										15.8983
280	9.39858	10.1694	11.572	32.8136	7.77195	10.0662	10.7589	8.22426	6.38873	7.21294	8.84397	17.1754	17.9725	25.6408	24.8523	25.7458		20.9469	14.3239	15.3365	8.69439	18.2382	25.4859	34.8918										20.7407
284	12.5365	7.63593	12.8197	26.4387	8.27691	9.77059	11.81	8.95956	6.79335	7.69882	9.49942	17.7552	16.9375	31.6669	26.1785	24.2707		23.296	13.6511	15.4671	10.4068	17.9748	26.2775	36.3101										17.5585
288	9.85765	8.97951	12.3561	28.2453	9.41076	8.39779	11.5844	8.37684	6.18208	7.10529	11.8022	17.3521	17.2775	22.4652	27.2077	23.5632		23.5094	13.913	17.9637	8.57786	15.5719	24.1696	32.476										16.3399
292	10.0952	9.77527	10.9212	29.927	7.7245	10.4191	10.2444	11.9219	6.88078	8.36059	8.85963	19.9607	18.135	20.8576	27.4362	22.1792		22.0849	14.6609	19.1462	9.05456	17.3871	23.8497	26.7151										16.9897
296	10.6014	9.56216	12.8788	31.4062	9.07153	9.29044	10.5522	9.07904	6.55202	7.03824	9.26044	19.8351	15.7675	26.3734	23.0515	21.317		22.9528	12.9859	15.8408	9.64513	15.8609	26.3177	6.91346										17.9381
300	9.86299	10.8245	11.0303	34.5879	6.57649	11.5559	10.5867	9.07537	7.35405	7.61176	7.69838	18.2408	19.18	28.6321	25.2815	19.7981		24.1592	15.4717	15.4265	8.54926	16.8419	26.151	30.2188										17.1709
304	10.7785	10.401	12.9773	28.8373	6.71813	11.4493	12.1656	10.284	6.23627	8.07588	9.83643	18.2932	18.9125	27.3346	25.6469	22.5033		24.5849	15.0511	12.8062	8.4518	13.4163	28.9449	29.6106										15.9528
308	10.0961	9.32445	12.3401	29.8803	6.9653	8.87574	12.0589	8.13511	6.98483	9.59824	9.67691	19.8691	18.2675	29.0071	24.8361	21.4429		24.283	16.8826	16.6868	8.85117	15.6632	27.9613	28.8774										19.1778
312	10.2455	12.0526	9.57576	29.0751	7.53541	8.50662	14.0778	9.2114	5.45231	6.27824	9.57889	20.3848	17.8275	28.6187	25.0746	20.8627		23.6509	16.638	15.9395	8.17055	14.9225	26.4576	31.0132										18.5761
316	9.53648	10.7172	10.2765	30.4009	7.80595	10.6573	9.62	10.8759	5.76445	6.29118	8.68677	19.9568	17.7475	26.7959	28.9092	20.5807		26.3113	15.2554	17.1522	9.15572	15.655	26.8676	30.7897										18.2868
320	10.4929	10.2561	10.9606	32.133	6.14377	8.85515	12.1044	7.89982	6.35549	8.18353	9.48086	22.2055	17.7225	34.4778	26.3815	24.7774		22.2146	16.2435	20.8126	9.59693	16.1432	24.7441	31.7188										20.8423
324	10.4404	10.7821	11.8182	27.9193	7.56657	9.69412	10.3422	9.8557	6.51951	7.04294	11.7894	17.644	19.2675	31.5372	27.1469	21.2099		25.2453	15.1348	20.2172	8.47087	15.404	23.7798											17.3168
328	10.5827	10.4426	10.2561	30.5748	7.65652	8.36765	10.48	8.80423	6.3591	7.01118	11.1456	17.7618	18.02	32.3821	24.7946	20.5222		23.1061	14.1174	20.9474	8.52542	14.6966	26.8006											20.2082
332	10.5036	9.71107	11.7008	27.8946	9.17918	11.3044	9.83667	10.307	6.23555	6.89353	9.08353	18.538	18.23	32.928	28.5431	20.3434		24.7347	14.9696	21.761	9.07521	14.8876	26.1979											18.1434
336	11.2473	10.362	10.428	31.2482	7.44193	11.239	11.31	9.24724	5.75361	7.06176	10.0081	17.8992	17.16	31.2666	26.1931	19.6849		25.5625	15.0152	20.1187	8.54184	15.3978	26.6741											18.2269
340	10.6415	11.418	12.4136	28.916	9.6381	11.3794	13.4889	9.80607	6.15101	5.52176	10.3022	21.5707	16.395	37.3956	28.8923	25.7972		25.1745	16.0837	20.1157	9.0625	15.3809	26.7783											18.9224
344	9.44484	9.90369	10.397	28.3671	7.17068	10.8441	12.2722	9.68015	7.50578	6.48176	10.7477	22.4084	16.235	25.6171	28.1892	23.1038		23.5672	16.3217	21.8044	7.49311	15.5924	27.4673											18.7706
348	10.2189	9.75888	11.5076	30.7548	7.84348	10.3574	11.22	8.29871	6.15029	6.90176	10.261	19.2382	19.2825	26.7081	28.2185	20.5175		24.0189	15.5935	21.0441	8.06462	14.8511	28.2292											17.5388
352	10.9226	10.6072	12.1023	30.3238	6.63598	8.72426	11.4867	8.15349	5.47832	6.34706	10.5046	18.0222	17.36	28.8861	25.3923	21.2255		23.1356	17.9609	19.8871	7.95551	14.1093	30.3177											16.5629
356	10.7963	11.4344	14.4167	29.7388	8.87748	7.93824	12.31	8.27941	6.64306	7.04	9.55858	19.7513	17.07	25.5198	24.8069	21.7962		25.0283	17.0609	20.8282	7.634	12.8445	29.6071											14.9838
360	10.3105	11.1093	12.1894	30.1674	7.38385	9.62868	11.1489	10.988	6.24061	6.42235	9.49246	21.1387	17.68	26.3845	27	20.8726		22.2583	17.1913	19.8867	7.62871	14.6489	35.9226											18.7426
364	10.1281	8.47336	12.9167	27.7159	10.7174	8.48529	11.2656	11.2528	5.45592	7.73941	9.92053	16.6283	17.3425	27.6282	27.2431	18.7651		23.9068	16.45	19.8816	8.04396	15.0714	39.4181											19.4696
368	10.2304	12.5943	13.5682	26.2145	7.67351	9.10221	11.6578	9.31066	5.22254	8.81294	9.73086	17.2696	14.8525	30.2927	30.2308	24.2327		23.3054	16	20.5388	8.0339	13.0375	24.8877											18.5123
372	9.59786	12.7609	11.625	31.5811	8.30949	9.83382	13.92	12.1636	5.46315	5.73824	10.1636	18.538	16.9925	29.6147	29.1769			22.6592	14.7772	18.5251	8.2982	15.6607	27.7351											18.1262
376	11.0196	11.9071	12.3182	30.3252	6.91643	11.2353	12.3878	10.5257	6.56575	6.95294	10.5104	17.7356	17.6375	28.1725	28.4154			25.5967	18.7913	18.6978	8.67002	12.9353	30.3274											17.3743
380	9.66014	11.7165	14.0379	30.5825	6.99717	8.29779	11.0689	9.70404	6.61994	6.66471	12.645	18.2552	17.8625	32.0411	27.3231			24.2134	14.6772	19.7794	8.17691	14.1817	25.0737											16.9921
384	9.9048	11.3607	9.89545	28.5684	9.87323	9.63603	12.1889	10.5184	5.47688	7.86765	10.8353	17.7487	19.2975	27.8006	26.6261			22.6085	16.7033	19.3561	7.9465	15.6088	26.8073											19.3762
388	11.5712	10.8648	12.0636	28.3438	8.75425	10.2184	12.9744	9.08272	5.30636	6.56647	11.0557	20.144	19.615	29.9367	28.2415			24.2406	17.4772	20.5911	8.52436	16.9728	24.6429											19.749
392	10.2616	12.0977	11.4765	31.6912	9.99717	9.31103	12.36	9.57353	5.09827	6.25118	10.5174	19.8298	19.3275	29.0625	26.4769			22.3703	17.2956	19.4478	8.42267	13.5308	24.4881											19.1066
396	10.3345	11.3695	10.3303	31.7249	10.8994	9.58088	10.4856	9.61121	5.95303	6.78	8.89095	16.4489	18.3725	31.2104	27.7815			24.2099	16.2065	18.9743	8.59958	14.6766	10.1406											17.4838
400	9.71886	11.3661	11.4197	30.7605	7.68484	8.1	11.4789	9.06526	5.70087	6.69294	8.13457	17.7631	16.0325	35.0554	25.02			25.0012	18.4261	21.6563	8.19492	14.9677	34.9603											16.8679
404	10.0134	10.0581	11.1462	31.2146	10.1239	9.90515	11.7422	9.35478	5.51301	6.80529	9.12529	17.3482	17.4325	33.2753	24.7531			26.2535	19.4283	20.0753	7.93909	13.6263												19.6513
408	10.7625	12.276	10.2477	32.8536	7.77975	9.39412	11.6111	8.71232	5.78974	6.41294	11.3823	16.873	18.1475	30.981	23.61			24.5755	19.1261	20.3459	8.87659	13.8219												17.391
412	9.77313	10.6148	10.572	28.7706	8.06445	10.3559	11.2667	9.20588	5.96604	5.33353	11.6038	18.4058	18.7575	32.6582	25.5992			24.9151	17.2609	18.9507	8.56727	14.2464												18.8414
416	10.4715	12.8559	11.0144	25.956	8.86544	7.53897	11.8844	8.8989	5.98483	7.56176	10.4762	17.2788	17.7225	40.3006	23.8354			30.4693	17.7598	19.769	8.42691	13.884												20.9047
420	10.2366	10.9658	11.1356	31.2625	7.56445	10.1059	12.7778	7.89338	5.65029	5.54059	8.83585	20.3024	17.8925	35.1899	24.6761			23.8974	18.4826	20.3773	8.9518	13.7469												18.0825
424	9.96085	9.75342	11.3788	33.2221	9.12465	9.09265	9.83333	8.37592	5.94075	7.98059	9.62935	19.0183	17.3825	35.5301	21.8939			21.7606	19.4837	19.197	8.75636	12.9204												19.2888
428	10.6326	10.3866	10.3636	30.9213	6.96105	10.5662	11.8867	8.99357	5.15824	6.04941	9.30452	19.9346	16.8075	37.9193	22.7323			23.2417	19.9228	20.6183	8.81144	12.2587												16.4794
432	11.7571	11.0178	12.6008	27.9956	7.71813	9.63603	13.8722	9.62132	5.85332	5.85941	9.37123	18.1283	15.8725	38.5601	26.1154			22.8113	18.1565	19.7044	8.32256	12.8291												17.8743
436	10.6664	12.5895	10.953	31.1464	7.16714	8.10662	10.8989	8.49173	5.65101	6.96353	9.49188	21.0079	17.02	42.856	22.19			26.7759	17.1609	19.9896	8.116	12.5503												16.0079
440	9.82206	11.2466	10.4159	32.0744	6.64943	8.35074	14.3544	9.92555	5.70231	4.85471	10.6004	19.0576	18.175	37.3022	22.4962			24.079	18.9837	19.6974	8.33316	13.6186												18.9091
444	9.34075	10.3272	10.9205	28.9824	7.01629	8.03529	15.0556	6.49724	4.86561	5.82235	11.0371	17.8141	19.8325	43.5759	23.1931			24.8302	16.7652	21.9838	8.29078	14.0046												17.0683
448	11.3648	10.6332	9.45909	28.9374	7.62252	8.82574	10.7633	9.3318	5.62717	5.43235	10.3683	18.9241	19.3175	36.8821	23.6792			24.2264	17.4891	20.2401	8.97987	11.2818												17.7274
452	9.8194	9.88046	11.8485	31.8513	8.44688	7.84706	13.1444	9.71783	5.49277	5.67765	9.33643	20.4673	18.7875		26.08			25.5861	18.537	19.2629	9.5625	15.5149												17.0059
456	10.2518	13.8374	10.803	30.1725	7.49008	9.29706	12.0489	8.9375	5.68425	6.62471	8.98376	19.3586	16.8		25.8131			22.7205	17.9196	21.0141	8.71398	11.9102												17.4209
460	9.27046	8.46107	9.84242	31.7328	7.74363	6.87574	11.8056	9.07629	6.3685	5.61176	9.63631	18.6649	18.6525		25.7161			25.5059	19.225	19.1047	9.07203	13.8809												15.8531
464	10.9884	10.2828	12.2159	28.2315	7.73513	9.84853	11.3078	9.26195	5.19942	8.58824	8.12529	17.0694	19.3375		26.6615			23.1946	17.5391	20.4355	7.90837	13.8373												16.0462
468	10.1566	10.2766	11.5644	30.2981	8.54391	7.98309	12.2344	7.89338	5.19147	8.07412	8.44142	18.6754	18.685		27.8008			25.1851	20.2152	18.4094	9.15572	13.6155												16.2908
472	9.39324	10.334	11.378	30.3077	6.66714	8.16544	11.7444	9.59375	5.0737	5.32647	9.7935	19.6466	18.28		23.7077			22.4045	18.7402	18.9955	8.63559	12.6453												17.667
476	11.5774	11.013	10.572	32.6111	8.25425	9.35	16.3911	7.2261	5.55997	5.92235	8.86137	17.5537	19.29		23.0785			24.3927	20.6272	20.4153	8.01324	11.9055												19.6434
480	10.0427	9.71311	12.5947	26.6501	6.86686	8.05515	14.0911	8.63695	5.60549	5.63176	9.16705	16.4555	18.0375		26.0285			21.5212	19.5946	20.9175	7.57786	14.3676												16.9332
484	14.0151	10.5184	12.2803	30.1344	8.75992	8.23088	11.6722	6.44577	5.51951	5.83118	9.70998	23.1008	18.795		23.4269			23.6981	20.0239	20.3855	8.48464	13.3249												20.7893
488	10.6263	10.5021	11.8477	32.812	6.59278	9.93382	12.3811	7.31985	5.78974	7.15647	10.0615	20.9686	16.135		25.1431			24.1946	18.7217	20.1147	9.19968	12.1201												18.5879
492	9.76779	11.026	12.9242	26.7129	7.42422	8.18676	11.5767	10.0377	5.31069	5.49	11.0615	19.0314	16.375		26.2377			25.046	20.0609	19.9386	7.38347	15.4394												18.8134
496	10.6406	10.9959	10.7265	28.9048	6.32861	8.8875	11.0189	7.89154	5.38367	5.79529	7.62413	23.0759	18.46		25.7031			22.263	20.1489	18.8372	8.1875	12.0452												19.0914
500	10.2375	10.1072	10.3023	29.4831	8.03045	9.45809	11.6222	8.89338	5.02601	6.42824	8.79466	20.0013	16.5575		24.4631			25.2323	18.3391	19.542	8.16155	17.2238												17.9489
504	10.7767	10.7698	11.722	27.3016	6.58215	9.62941	10.2756	7.55699	5.5578	6.40412	9.64733	23.8351	16.6375		24.8515			23.8384	18.8739	19.7808	8.17426	15.1776												17.8659
508	10.1014	10.0765	14.3788	29.5678	7.01771	8.01544	13.6589	9.69026	5.2435	9.23882	9.75348	22.5	16.8875		27.68			22.342	19.4804	21.1937	8.68114	13.6992												21.3802
512	10.4182	9.60861	13.2652	28.02	6.87819	7.98162	11.2467	9.6057	4.65824	5.32529	9.83759	21.8848	16.3675		24.5608			24.3172	20.7391	20.5251	8.33581	14.1976												17.7033
516	10.4715	9.73497	11.3742	30.122	9.15935	9.02206	10.2078	7.97151	6.17486	5.52765	10.0406	22.2775	17.3575		28.6623			22.6616	19.7174	18.5567	7.87871	13.8239												20.6454
520	9.4911	10.4665	11.0727	29.9009	8.18484	6.89265	10.6911	8.88603	6.57731	5.17353	10.6323	21.4529	16.2225		26.6862			23.9646	18.2294	20.5008	8.384	15.8583												19.1798
524	10.1459	11.0519	12.9606	31.268	7.84561	7.18824	11.2233	7.08088	5.69509	5.95824	9.61543	20.6008	17.24		25.9915			23.1333	19.6065	19.8362	9.15466	15.7592												17.887
528	9.23577	9.28279	14.4318	28.2478	7.65864	7.60882	13.1	10.1029	5.70882	7.20882	8.09107	22.2906	17.32		25.6285			25.5566	16.9652	19.5609	8.90678	13.5513												21.1807
532	9.80071	9.22746	10.725	32.6671	8.1721	8.84044	13.9422	9.48162	6.03974	5.51118	9.51218	20.233	16.8575		23.2815			21.6226	19.4076	20.7601	8.45657	16.6417												16.638
536	8.84075	9.90505	14.4924	31.6762	6.83994	8.23382	11.6078	8.85018	5.39234	5.77059	8.16705	18.2984	16.59		24.23			21.0448	18.1467	21.1482	8.33157	13.8984												17.9971
540	11.3363	9.53142	10.5629	32.8927	6.80028	9.30882	11.6222	8.90625	5.31286	6.30706	8.08585	19.3809	16.8525		24.4946			20.3078	19.3652	21.0522	8.22828	13.8465												17.6473
544	9.99466	9.94262	13.8576	28.0911	6.88031	6.61985	10.8422	7.91268	6.07731	5.63118	10.0342	18.9437	18.02		27.0977			22.0271	19.3848	19.3974	8.35169	14.2331												18.7996
548	10.8176	10.5902	12.0985	26.9495	9.32365	7.12574	12.3244	8.1682	5.04335	5.91059	10.9571	23.9791	18.2425		25.18			23.8962	18.8478	19.8889	9.29502	14.4317												32.4165
552	10.9066	9.22473	12.4273	31.2619	7.61119	7.41397	7.68333	11.4651	6.9711	5.94235	8.61485	18.5969	17.605		26.8746			23.2854	17.9837	20.4834	9.75742	12.9866
556	10.1068	9.85997	11.8553	31.2253	8.04674	9.00074	10.3889	9.58364	6.6026	6.04824	7.58759	18.2029	18.3025		26.65			21.9599	22.063	21.0814	9.19544	13.5662
560	11.0738	10.416	12.0629	25.7698	7.59844	6.21985	10.9111	9.24908	6.58165	8.71059	7.83121	18.212	18.2025		26.5062			22.4304	18.2946	19.7213	9.15413	13.8316
564	9.62367	9.57377	11	27.2919	7.02195	8.64853	11.0811	7.27114	6.74639	7.42353	7.42459	18.4568	16.7325		26.3838			23.1486	20.8022	19.9921	10.7786	12.8978
568	10.1575	9.71448	12.328	31.3935	9.53683	8.32426	13.6589	7.90441	6.17702	6.30176	8.68329	19.8167	17.3775		24.4269			22.0896	16.4706	19.1301	8.84057	12.7828
572	10.6922	9.77049	11.9606	28.2827	8.04745	7.36176	10.4144	7.46324	6.52673	6.83412	12.1926	17.4136	18.045		25.4192			24.1781	19.6674	19.0433	8.43485	14.8932
576	10.9858	10.2001	10.228	28.9688	7.16076	8.74559	9.87556	9.12316	6.3013	7.28471	10.0058	20.1767	17		27.5608			22.0413	18.863	20.9143	8.42055	12.2023
580	11.581	9.39686	11.5977	27.9787	6.83074	9.62647	10.8867	8.61581	5.78107	6.46882	10.7309	18.7736	18.75		26.2869			25.2123	21.138	21.4185	8.71451	12.0508
584	10.5783	11.1141	11.6992	29.9369	7.30382	8.13971	12.0389	8.91636	6.58887	6.79765	10.2662	17.0065	18.3375		24.5308			22.5153	19.5109	20.083	9.76695	11.867
588	10.9591	10.7206	13.1758	30.1169	7.48229	8.10735	12.8156	9.7693	5.3909	6.18529	11.2135	20.1571	16.505		25.0492			21.7323	20.2685	21.0834	8.74894	12.9174
592	10.798	11.0348	14.0326	35.3798	7.00637	9.74118	12.1056	9.6011	6.6185	6.40294	10.0644	19.4489	16.895		25.3969			20.3491	19.175	20.4816	9.05932	12.9979
596	11.7891	9.77322	14.6061	31.4782	6.82861	8.3375	12.0778	12.2279	6.41835	5.23412	11.7813	18.5393	17.4175		31.0077			20.704	18.7674	19.5393	9.85911	14.0226
600	10.5988	8.62842	11.8538	28.7714	7.48371	8.57206	9.81111	8.45037	5.78468	5.69353	10.4002	20.3285	17.09		21.4392			20.3951	20.6717	20.4753	9.95339	13.1396
604	10.8852	10.8135	12.3174	31.6669	6.70609	8.08456	11.7356	7.15349	5.90535	7.75882	10.627	23.1414	17.9175		25.3292			20.4045	20.5598	21.57	9.29184	12.9949
608	9.7589	10.2869	14.7424	28.9632	7.75637	8.79412	11.9322	7.82537	5.14523	8.13647	10.6172	18.6374	17.34		27.4461			20.9163	23.4554	20.0987	9.05773	14.8552
612	8.4395	10.4563	12.5273	28.8072	8.39164	7.36471	11.32	7.97518	6.28035	5.19118	9.31439	19.1793	17.72		26.9108			18.6097	21.9054	21.5888	7.86123	13.3296
616	10.6103	11.1332	10.5023	28.7118	7.50992	7.56397	12.2422	7.75184	7.21749	5.88824	13.105	18.2749	18.415		28.1538			20.25	19.762	17.6821	8.96981	13.3855
620	10.573	9.20423	13.7864	28.7613	6.38598	8.33603	13.0944	8.54504	5.79913	10.3929	10.609	19.1859	18.145		25.1615			19.2476	22.3359	20.8898	8.84375	14.4174
624	9.28381	11.6687	13.8909	29.4468	6.56303	8.10809	12.8211	8.75276	6.93714	5.56059	8.76798	18.0236	18.85		27.9815			16.8007	20.6033	20.2013	9.14831	16.825
628	10.1788	10.7548	12.2151	30.6371	7.80453	6.83456	11.9	8.44761	5.73121	7.78353	10.7807	18.6819	18.9925		27.5246			17.3326	21.1576	19.8381	9.01377	15.5416
632	10.371	10.3354	13.3727	33.1813	9.55241	6.95441	11.0867	9.1875	5.77818	7.75235	10.9136	22.322	20.2875		26.0169			18.2299	18.4815	20.1996	8.52701	14.5842
636	11.2536	9.23292	12.1083	30.6668	6.76771	7.82941	10.7633	6.77849	5.73121	7.31353	11.6688	20.0589	18.4575		24.7923			18.783	20.7728	18.2568	8.92426	13.6191
640	10.2776	10.1195	11.6485	29.1803	6.19759	9.22647	11.8089	9.75551	6.49855	6.57235	10.5139	19.5812	18.575		26.1477			14.6851	20.038	19.9031	8.8464	11.7172
644	11.0098	11.9877	12.8538	30.3789	7.26912	10.2853	11.8778	7.87868	6.42702	7.24	11.8666	18.9031	17.22		24.29			16.0495	18.6402	20.4382	8.42532	13.2028
648	9.11032	12.5273	11.9977	30.5349	7.1983	7.94412	11.0933	9.21599	6.13006	6.32941	10.667	20.4031	17.78		25.2269			15.7535	22.3489	21.4807	9.67267	14.2433
652	9.72331	9.85519	11.5462	29.519	8.90652	7.8625	12.5356	10.6085	6.06358	5.40235	10.7442	19.5013	18.8475		27.9769			15.0884	18.4946	19.6154	9.16102	14.037
656	10.71	11.3764	13.7	28.2517	5.32436	7.55956	13.9889	8.65993	6.21098	5.86	13.2396	21.4293	17.57		27.2508			15.5625	21.4	19.3417	9.35117	13.7474
660	9.37189	9.51639	9.11742	27.8539	8.45042	9.09412	12.5778	8.27482	6.22327	6.15353	10.3718	18.25	17.73		23.5677			15.2052	21.6793	19.6248	9.54449	12.5354
664	10.4457	10.4092	14.9333	27.9388	7.98938	6.86618	12.8444	9.07537	5.87572	4.79412	12.7981	18.0236	19.7375		31.1277			15.0024	21.4348	20.9439	9.16737	13.3886
668	9.2411	10.2118	11.1849	33.2386	8.3789	8.35662	13.0222	10.3759	6.9776	5.74118	10.6241	20.0733	22.3075		30.8746			16.796	18.2283	20.3936	8.57627	13.2172
672	11.379	11.1988	10.5227	27.6425	7.42918	7.9375	13.1222	10.4715	7.16691	5.71176	10.7517	19.1191	20.9689		25.1585			15.7276	20.0456	19.5896	8.81568	14.0996
676	9.27402	10.666	11.6682	30.3166	6.79249	7.28162	10.9544	8.16912	6.26084	7.39412	10.1995	20.7814	18.6849		31.2231			16.296	22.4413	20.5597	8.36494	10.3142
680	10.1682	13.1182	13.1523	31.7118	7.12819	8.56544	12.4667	7.58088	5.97254	7.58176	11.6891	22.1073			23.32			16.4705	21.1424	20.1684	9.3411	12.5508
684	10.8354	11.2466	13.8947	31.543	6.16572	7.9875	11.5311	7.54963	5.66618	6.84	10.859	18.5039			25.9146			15.8314	20.0022	20.9785	8.72246	11.7885
688	10.5774	10.5553	13.9023	31.2382	5.65793	7.96397	14.2978	8.8796	6.04046	8.16765	10.0452	17.5445			30.2892			14.934	19.0065	19.4169	9.49364	11.8999
692	10.7545	10.666	11.05	29.4642	6.61402	7.92279	14.5856	8.51103	5.68353	5.74529	9.09223	16.5393			25.9715			12.5519	21.0326	19.7631	9.67267	12.2854
696	10.5649	8.96175	10.197	29.1481	6.81161	8.06397	12.9	9.69945	6.11416	6.05647	9.65313	21.0471			27.5654			15.77	20.2467	19.7	9.14725	14.1068
700	10.5062	10.0717	13.4659	26.5585	6.76487	7.87941	13.88	9.12776	5.92702	6.42353	10.5957	21.61			28.2808			14.6981	22.5489	18.6974	8.28761	13.3265
704	10.379	10.2384	12.5932	32.4057	8.92493	6.95221	13.36	7.96324	6.64595	5.60706	10.0168	18.5602			24.1423			13.8054	21.1489	20.336	9.25318	11.1766
708	11.4955	10.78	13.1114	30.5179	6.89377	8.17941	13.9744	8.16085	5.39668	7.40941	9.96926	21.4791			24.4723			12.4399	19.5587	20.3003	8.55032	11.672
712	9.71085	11.1598	13.378	28.8911	5.5687	9.08971	12.7056	8.35846	6.25723	6.47765	9.17807	23.0877			25.6231			13.1403	20.5228	20.0585	10.027	11.3727
716	12.1646	10.2295	13.2318	30.9316	7.24363	8.4875	13.1044	7.7261	6.83092	7.20824	9.78538	15.7762			27.9461			11.2335	20.337	19.8319	10.1128	12.422
720	10.3283	10.8654	11.3129	25.2029	8.37323	6.91691	14.8556	8.64706	6.1987	5.44471	11.9994	21.606			26.8108			12.4458	19.6207	18.7273	7.68432	11.6283
724	10.4866	11.0587	12.5273	30.7649	5.86473	6.23162	13.3	10.284	5.54191	7.46176	9.33295	20.1492			31.2185			12.7983	17.3891	19.6522	8.80297	11.0986
728	11.0409	11.332	14.1462	31.204	6.92068	7.30882	12.6811	8.35846	4.96893	7.01059	8.50986	16.9529			29.6415			13.0083	21.362	19.7219	8.46557	12.6987
732	9.76423	14.0779	13.2674	31.6008	6.41289	7.35809	12.8889	7.86765	5.38512	6.24059	8.36021	19.7421			25.9392			11.7005	20.5446	19.2902	8.45922	12.48
736	9.87722	18.2582	15.2417	28.4839	7.53045	7.58382	16.2089	8.35662	5.94942	5.29235	9.45998	18.1885			27.0977			13.5307	26.3913	19.8852	7.64142	11.7218
740	10.0552	14.4194	12.6061	27.7113	6.71884	6.4875	13.7122	7.88143	6.04118	6.98765	10.5389	18.8377			30.5192			14.0767	19.6837	20.4096	8.67214	13.0939
744	10.5783	14.4467	11.9167	26.5868	6.31799	6.47647	15.5889	8.69301	5.88584	6.58529	8.77088	18.8364			28.6354			11.4517	20.0717	21.7893	10.1192	12.499
748	12.0374	11.6933	10.6159	30.5308	7.4483	8.52574	12.8267	6.97886	5.35838	6.03529	11.8712	18.0628			28.0254			12.7535	19.5054	20.1895	8.91102	13.2459
752	10.7117	11.7466	11.4788	29.7111	7.79533	6.60882	11.27	8.64154	5.29986	8.41647	11.4925	17.9293			29.9123			11.3632	19.0294	20.2639	8.90413	11.8799
756	11.0988	11.7138	11.7886	27.1061	7.30595	6.69191	13.9133	7.57904	4.74639	5.18294	10.0708	17.9045			26.8177			12.3125	18.9326	19.9511	8.43856	12.5755
760	11.4573	10.4877	12.0599	26.7967	7.3711	6.51103	14.4856	8.21599	6.20014	6.37824	9.81265	17.1623			25.8146			10.9375	19.3163	18.2275	9.42055	14.2387
764	11.2135	9.96243	13.1674	31.8537	6.18768	6.89779	14.6689	8.93382	6.80202	5.93176	8.85673	19.6571			27.9654			10.5578	20.8837	19.9898	9.36864	11.1114
768	10.7055	10.7029	11.803	33.1851	6.1898	7.08897	13.4656	8.89798	7.16908	6.15882	9.80336	17.5131			29.2315			10.6179	21.8793	20.0677	9.01112	12.4487
772	10.7197	10.653	12.4341	25.3075	7.5864	8.31691	13.9878	5.92096	5.3237	6.45588	13.1537	17.1518			29.9177			12.4599	20.4348	22.3065	9.1928	11.4846
776	9.90391	11.1387	10.8939	24.619	6.25354	7.58897	15.51	7.82629	5.3013	6.89059	10.7019	18.4385			29.4746			11.1203	19.9967	19.826	7.80773	14.1027
780	11.1833	11.2281	10.5492	25.8461	6.76346	7.15735	13.4567	8.46599	5.87283	6.34412	12.4536	16.695			28.3677			11.5389	22.2304	20.2838	9.91208	13.3537
784	11.0436	11.1735	13.2235	31.2365	6.79958	7.28162	13.0067	8.09283	4.87934	6.18235	10.1201	20.7945			29.1723			10.0542	23.5587	19.9671	8.90678	12.7141
788	10.7117	11.653	13.7811	28.2176	6.42918	6.74926	15.4111	9.62316	5.28974	5.89765	9.98028	14.9987			29.6915			10.5413	22.4663	18.9062	8.77383	13.7834
792	10.6984	11.7575	12.6364	31.4769	7.68768	8.73456	13.7111	9.06342	5.70737	5.45765	10.6641	16.5105			24.6454			10.7677	18.2554	21.0596	9.69492	14.3989
796	10.7482	9.41872	12.0682	28.4902	7.233	7.31912	18.7222	9.73162	5.54191	6.56	8.39385	18.3757			30.9938			11.5979	20.3652	20.6919	9.9089	14.288
800	10.9279	10.5157	13.3485	25.8543	6.3881	7.77279	13.8422	10.6912	5.89595	6.12059	9.23434	17.2251			25.8385			10.691	24.5185	20.7254	9.59057	12.7408
804	11.5756	10.388	11.9939	27.9833	6.44688	7.40515	14.8067	9.16728	5.36488	5.55529	9.22622	17.3665			29.5385			10.8384	20.2641	19.136	8.65572	12.0462
808	10.2642	9.67623	12.1841	32.8093	7.85269	8.33897	15.03	6.38695	5.7435	5.69647	9.19374	15.9175			29.5192			11.1851	19.788	21.2901	9.1303	11.7746
812	10.0169	11.6352	10.3545	30.1866	6.54958	7.58309	16.6444	8.68842	4.97399	6.25471	9.59571	16.7448			29.0108			10.8738	21.6739	18.6705	9.51536	12.1155
816	10.7011	11.0499	12.0568	27.0949	6.25142	8.00662	12.1889	7.93107	4.73627	6.16941	8.90313	17.6361			25.8339			11.1733	21.1837	20.5228	9.82839	12.827
820	11.5276	10.6264	14.0046	32.5808	7.56728	8.54265	15.0244	7.625	6.77384	6.54882	8.60673	18.9843			26.2238			10.3101	22.1674	22.0159	9.12235	13.1684
824	11.4048	8.69057	12.6083	30.1499	7.20255	7.40368	13.8467	9.10938	4.42124	5.98471	10.4437	21.0995			27.9846			10.816	23.0652	19.0452	10.0487	13.3948
828	11.0409	9.96585	14.0871	28.1633	6.36544	6.94191	15.1333	7.68199	5.86705	6.82294	9.45476	22.3573			27.0108			9.46108	24.0467	19.438	9.31038	14.8511
832	10.3657	8.16667	10.7432	31.8962	6.15227	6.61691	13.2844	7.27206	6.00867	6.33176	9.14791	18.555			26.1862			10.4175	24.9663	20.0562	10.4386	13.404
836	10.3043	10.7719	13.1068	28.0253	5.9221	6.64044	13.8422	11.6599	4.88223	7.33529	10.0934	17.2382			24.6023			9.88325	21.5837	19.4905	9.2018	12.6129
840	10.992	12.5669	12.4432	30.2906	6.92422	5.84338	13.0222	7.82077	5.8013	6.41706	10.6102	19.4437			27.2892			9.64976	22.662	18.5106	8.759	10.8496
844	9.50445	9.91803	10.9591	28.8346	6.28187	7.91691	10.8611	7.22794	6.1409	6.28176	9.62471	18.9974			25.38			9.92217	23.4565	20.0182	8.39195	12.3994
848	11.266	10.4734	14.0901	30.5824	7.76558	7.81029	15.6111	7.84191	5.27168	5.12412	10.6328	17.2696			29.2769			9.74057	20.3196	18.9602	9.89831	11.7264
852	10.6744	11.2138	13.3333	29.3429	7.03329	6.8125	13.2778	7.3079	4.97471	9.28294	8.60267	19.3207			26.9131			9.50118	20.5956	20.39	9.31038	12.2469
856	9.57829	12.5553	12.3992	33.3252	8.05241	6.02647	12.6778	9.17096	5.25506	6.12294	9.78944	19.8298			27.7361			9.60731	21.6359	19.0874	9.68485	12.3239
860	10.8683	8.53689	15.047	28.2073	7.04887	5.76471	13.0733	9.88879	5.19581	7.93588	8.65603	18.0838			26.1808			11.1545	20.5087	21.3881	8.95975	13.25
864	10.7046	10.8654	13.3129	28.4972	6.72025	6.51618	13.8711	8.05055	5.44364	7.06235	8.38167	16.805			28.5808			10.783	20.2674	19.2084	9.36229	12.2515
868	9.85142	10.4939	13.4083	33.4615	8.01062	5.82868	11.01	6.34559	5.17919	6.81471	9.16821	17.1531			27.7085			8.42099	20.9337	19.6357	9.92373	13.7259
872	10.0756	9.63388	14.1697	28.7142	6.68768	5.81765	5.36	9.87592	5.22977	9.18588	10.6189	16.0628			27.4239			9.19104	21.5652	20.6921	8.63083	12.5298
876	10.4395	9.53142	13.0765	30.8431	6.82436	6.87279	13.08	7.82077	7.31069	5.15647	11.2564	17.5353			33.3808			10.9151	19.1033	18.7818	9.75847	12.4795
880	11.1068	12.0294	14.0803	30.494	6.81161	7.15074	12.4989	10.5754	6.10694	6.10471	11.667	18.2304			27.5246			10.691	18.5087	20.1393	8.30508	12.3198
884	9.46886	10.3921	11.0379	28.9773	6.56445	5.53603	12.9944	7.17463	5.16691	6.70118	9.02204	15.0589			26.3723			9.35495	18.2609	21.1436	9.10964	13.1848
888	10.508	10.4283	13.7295	31.898	7.66431	5.32206	11.6444	8.05423	5.69725	7.20412	9.50116	19.3416			24.67			9.30071	19.4641	18.4214	9.53919	12.2731
892	9.39235	9.38525	12.8379	31.0285	5.78966	5.39265	15.4778	7.97426	5.42124	5.83706	11.1781	19.8364			30.7946			10.638	19.9272	20.0903	9.30985	12.9723
896	10.6272	11.4283	13.6652	33.2794	7.19547	5.02721	12.6244	7.22059	6.20159	5.31529	10.8492	16.8979			23.6315			10.2677	20.2076	20.1575	9.35487	12.3794
900	10.4689	10.9952	11.5614	29.2764	8.69688	6.33603	13.7	9.09651	6.44075	7.31	10.2593	18.1924			28.8031			10.3172	22.2446	20.6414	9.06303	11.8532
904	10.3327	11.7869	10.5636	32.4737	8.04745	5.62794	14.1456	9.48621	6.59393	5.64471	7.63051	19.1702			24.6846			9.97759	20.4663	18.755	8.93803	13.2608
908	10.9119	8.94672	13.5818	31.0635	6.56728	4.88456	13.3189	9.78217	6.01951	5.62882	9.91241	18.5079			27.0785			9.70519	21.0533	18.6741	10.0556	11.866
912	10.6637	10.6332	10.4462	28.3748	6.54603	4.775	16.67	9.41452	5.92847	5.55	12.75	17.606			25.6946			10.3644	19.7109	20.3899	8.34481	12.6869
916	11.6842	8.93511	14.8788	28.8703	7.36331	5.20515	15.9333	7.13051	6.09827	7.76	11.2442	18.9031			29.2715			9.38208	22.0261	20.177	9.6822	12.1407
920	10.0543	10.3217	13.403	30.025	7.47309	4.47206	15.3778	6.82813	6.11633	7.49412	9.17749	16.9476			27.7823			9.98703	19.0761	20.1306	9.06197	13.2926
924	11.0721	10.5553	12.7523	31.0699	6.7238	4.75294	10.3067	8.59467	6.34899	5.58882	9.10441	19.0772			28.7215			9.61557	18.5761	20.2171	9.68114	12.787
928	9.75801	13.4563	11.5371	27.897	6.50142	5.23309	12.5611	7.82445	6.60043	7.40118	9.81439	17.822			27.6523			9.69929	20.0315	19.2565	8.37977	13.3439
932	10.5605	8.60587	12.3204	30.478	7.17918	4.21103	13.1711	9.5	5.38006	6.65235	9.46462	17.6492			27.1692			9.20991	20.0696	20.1046	9.7839	11.6176
936	9.96441	12.776	13.2583	30.9612	8.96388	3.95956	13.7	6.63511	5.78468	7.46765	10.6508	17.6636			24.6385			9.34552	22.6065	20.1583	9.85964	11.6417
940	12.04	10.1728	12.2856	31.3137	9.1728	3.49926	12.75	7.60754	5.59538	5.56235	9.8109	17.9359			27.8361			8.35024	18.6587	19.2154	8.71081	13.6679
944	10.5587	9.13593	11.5455	29.1831	8.11402	3.31691	11.5733	9.61765	6.84465	7.87941	9.21694	19.7408			28.1777			9.57665	20.5761	21.6195	9.69544	11.8712
948	8.9831	10.9515	13.0667	29.865	6.31516	3.32059	12.3367	6.99632	6.9198	6.66706	10.9606	20.5118			25.47			8.92335	20.3478	20.3179	9.08104	13.2356
952	9.98221	8.77937	12.8515	30.4084	6.41643	5.51544	14.4956	7.63695	6.50578	7.78059	8.93329	17.8102			27.37			8.77358	19.962	18.7614	9.66684	14.9384
956	10.0587	9.2056	11.0773	28.6355	5.09136	4.49191	14.8333	12.3079	6.24783	4.95353	9.89849	17.4241			32.2054			8.39505	18.4413	20.4823	8.7161	13.364
960	10.4101	11.7343	12.6614	32.0753	6.20255	3.4375	13.7622	8.66544	6.13512	4.30588	10.2947	19.7291			30.2092			9.19222	20.5141	18.9575	9.07362	12.8624
964	11.2153	7.9071	12.475	31.1236	8.66289	4.6875	16.1178	9.00643	6.64379	5.98941	9.19896	17.1453			21.63			9.84788	20.5489	20.5981	9.1875	13.2284
968	9.21708	10.845	10.6296	30.1257	5.63173	3.84191	13.7556	8.78033	5.6315	5.30118	10.1334	18.5825			29.3485			8.54717	20.3967	20.9416	9.99894	12.7865
972	10.871	10.3723	13.2295	27.6468	6.57224	3.86765	16.4333	9.99632	5.59321	4.88	10.3614	17.6165			27.7377			8.35495	20.2913	19.0921	10.0371	12.5426
976	9.47509	10.4201	13.0152	31.6386	6.72592	3.42353	10.1967	8.83088	5.79335	8.89647	8.68213	17.5026			23.3008			8.66038	17.9706	20.7535	9.21451	11.0898
980	10.8452	11.0198	14.1477	27.3569	5.90722	4.2875	13.2456	6.69577	5.77818	5.56588	10.8701	16.8652			25.4708			9.01769	22.3152	20.2368	9.38877	12.3522
984	11.2384	11.125	12.9545	29.0141	5.83994	3.97059	12.4544	8.0386	5.54191	5.23529	11.3359	15.5798			26.7431			9.73939	19.1054	20.6156	9.43167	12.8008
988	9.83363	16.2179	11.403	29.8807	6.06657	4.39412	13.4867	9.61949	5.67341	5.59294	10.5609	17.216			24.59			9.47052	20.0794	21.6153	9.57256	13.7295
992	11.7491	12.7664	15.8568	28.4745	6.10907	4.63088	13.9833	6.94761	5.39234	6.00235	10.4582	16.4581			26.6408			9.17571	23.1609	19.6137	9.25318	10.596
996	10.6833	9.31557	14.2045	30.7403	5.49575	4.05	13.6	7.7932	6.65968	4.89235	11.7889	17.3979			27.9208			9.625	18.8989	19.1365	9.63136	12.9558
1000	10.2998	10.6298	13.3394	28.332	6.01346	4.1625	13.3667	8.48897	6.05419	6.89941	10.1172	16.0419			29.0615			8.48113	23.3565	19.0068	8.8035	14.5405
1004	9.621	11.6154	14.3151	27.3585	9.6119	5.27206	14.1	11.5965	6.64017	6.51529	9.94954	15.8102			27.3731			9.36675	21.312	19.0725	9.82892	12.6093
1008	10.7767	12.1919	12.9068	32.7507	7.44759	3.84632	13.3844	5.48713	5.77746	7.09529	8.42865	15.2788			26.27			9.23585	20.2598	19.7587	9.32362	13.4112
1012	10.0169	8.45833	13.4591	27.1801	6.31586	3.82059	13.7656	7.55882	5.71098	6.73412	12.7494	16.1204			24.2092			8.81014	22.812	20.1459	9.8035	12.9682
1016	9.66815	10.5881	13.0379	28.4405	5.73513	4.24706	14.5389	6.65165	5.07876	4.22529	10.6827	14.2461			25.5946			9.42571	20.9065	20.0827	10.3077	12.8378
1020	10.3318	9.41189	14.7151	34.3606	5.87748	4.56324	15.4556	8.24173	5.38801	5.80471	10.5568	18.7461			28.0308			8.66156	19.312	20.5933	8.50318	12.7161
1024	10.0961	15.6694	11.6947	30.8826	5.93555	3.65147	14.7333	8.06526	5.31358	5.85706	9.46056	20.6702			27.0177			9.62264	21.1609	19.8307	9.02754	11.0113
1028	10.008	12.3183	12.5235	30.8165	6.44618	4.09559	13.1067	10.9531	6.64379	6.31412	10.9687	16.9843			30.7154			9.40094	22.0837	21.1716	9.02278	12.8337
1032	11.0899	10.0068	13.6045	26.57	6.77762	4.07206	13.6089	7.90165	5.75578	5.17706	10.4832	18.483			26.1562			8.24057	20.5674	19.5656	8.75	13.4379
1036	10.0071	10.5014	13.6204	28.2325	5.98725	4.05662	15.9989	8.34191	5.64234	7.33176	13.8451	17.3992			27.5669			9.29599	20.875	22.3472	9.42585	11.9851
1040	9.76601	10.4768	15.25	28.5346	6.24221	3.68529	12.0411	8.82721	5.98699	6.00235	9.74014	17.2696			31.6146			9.20401	21.487	20.3902	9.02383	12.2942
1044	9.80961	11.2992	11.8568	30.8563	6.19972	4.20294	14.3167	10.1149	5.04913	7.10824	13.7297	15.9725			33.8385			9.3125	23.0956	19.0038	8.53443	12.9574
1048	10.8061	11.3176	14.047	27.0554	7.31232	4.51176	15.8444	7.8364	5.45592	6.23765	11.9896	15.8809			19.5615			8.99292	22.1522	18.8014	8.82892	11.1027
1052	9.55427	15.0478	18.2152	30.1738	6.47521	3.58382	15.7978	6.27849	5.25	6.11588	13.5557	13.9686			24.8831			8.40684	18.2196	20.2476	9.46504	11.7972
1056	8.75979	10.7862	13.6091	30.316	5.65864	4.06618	14.8756	8.29228	6.61199	4.74941	8.97796	17.2906			24.1508			9.23349	20.2206	19.586	9.08051	12.3496
1060	10.0436	11.1974	11.0939	31.0568	5.72592	3.97279	17.3333	8.37224	5.4841	5.98235	12.1618	15.4634			28.1477			8.45401	18.7011	20.4575	9.4714	11.2146
1064	10.7794	9.2459	16.0689	26.8982	6.52833	3.55882	12.4544	8.95312	6.06431	6.07353	9.70012	17.555			28.8869			8.01297	18.4315	20.2299	9.31886	11.0857
1068	9.62633	9.60041	13.6788	30.5443	8.35907	4.13162	14.0622	8.35018	5.97471	7.75294	11.279	16.9372			31.1308			7.85849	21.6326	19.7174	9.08581	12.211
1072	10.2046	10.0068	18.9242	31.3937	7.9483	4.55882	14.2944	8.8704	5.71893	5.67824	9.9739	16.7932			26.42			8.42453	19.8761	18.9924	9.84322	13.4969
1076	10.7847	9.98087	14.6947	34.0726	6.07224	4.53456	12.7644	8.15625	5.1091	5.11059	11.1763	18.8809			25.9854			9.68514	21.6967	18.3661	8.94756	13.0359
1080	10.1655	11.7015	13.6288	33.9318	5.52054	3.56691	14.83	7.76562	4.23194	6.02647	10.2082	18.6518			27.0992			8.70873	21.4696	19.3598	9.26324	11.9045
1084	9.30071	11.2637	14.5583	27.9995	5.11615	3.72721	14.8511	11.4807	5.4487	5.67647	8.78364	19.1113			29.8577			8.48349	22.0728	20.5723	8.31091	11.7223
1088	9.29626	9.91598	13.8697	28.062	6.44405	3.6875	17.1067	10.0432	5.01445	6.72647	10.5371	16.1754			28.7223			8.94811	20.9815	19.9701	9.28708	11.8429
1092	10.7393	9.90369	16.7758	28.0517	6.02833	3.525	14.9811	8.8318	5.08092	7.00882	14.5522	17.055			28.3108			9.33844	25.3609	18.6051	9.59958	12.5185
1096	10.8737	10.9898	17.0682	29.0735	7.93768	3.37059	15	5.07629	5.70303	6.72059	10.6827	19.9503			25.1854			9.08255	22.7946	19.9259	10.5789	10.8963
1100	10.8256	9.63798	18.3333	28.6196	5.59703	3.09632	15.3489	8.97426	4.87428	6.68941	13.1729	18.6662			30.1554			8.49882	20.5326	20.1207	9.29555	13.6797
1104	10.3523	10.0102	15.7424	32.3453	7.2238	3.38309	12.8233	7.58548	4.47399	6.42941	9.57657	19.0393			30.7554			8.36439	24.1196	18.9337	9.3697	14.9908
1108	9.45285	10.5403	14.2894	28.2645	5.51983	3.42132	14.7467	9.34926	5.48772	6.00118	13.6659	16.3665			23.3646			7.49292	23.6033	19.8986	11.0366	11.4969
1112	10.6352	9.58811	11.8803	28.4186	5.77904	3.11029	13.58	11.262	6.35043	7.80412	9.76798	17.305			26.1739			8.32783	22.4924	19.8065	9.80667	11.0421
1116	9.4911	10.0567	12.9303	29.3644	6.14802	3.41618	16.0689	8.0671	5.48699	5.04647	13.2459	17.7147			32.5831			8.71816	22.937	18.6829	8.86917	11.0601
1120	10.9084	11.0868	17.6394	29.556	5.91289	2.90588	10.1856	9.57629	4.44364	5.94176	10.9194	17.2775			26.2938			8.15684	22.4076	20.08	10.7188	10.3742
1124	10.2473	11.4829	12.3796	30.3586	5.63527	3.88162	11.2144	6.82812	5.34104	6.32412	8.34165	16.3835			24.8346			8.01533	23.2663	20.2663	9.13983	11.3398
1128	10.0649	11.276	11.222	34.0419	6.1898	2.99118	11.9611	9.8364	6.80564	7.77765	11.2088	15.9058			24.5185			8.97288	24.1413	20.7506	9.17585	10.4081
1132	10.8034	8.7097	15.4803	34.6545	7.5949	4.18897	10.4089	9.00827	5.44725	6.99176	12.1056	17.8416			28.6046			8.19693	21.1924	20.7203	8.71822	11.4297
1136	11.0543	10.2493	13.2576	27.7986	6.16997	3.59485	12.3256	6.4375	5.51517	8.30882	10.9339	17.4908			26.9654			8.60495	19.0848	18.4489	10.2188	11.4933
1140	10.3061	8.08811	15.2318	27.6142	5.82932	3.17353	12.4267	7.26011	4.83671	6.33588	12.0412	14.9634			26.01			8.15684	20.7924	18.8562	9.79131	11.1422
1144	11.5231	10.2432	11.7621	30.0154	5.49717	3.40662	12.6156	9.46507	5.16908	6.41588	11.9286	17.8534			25.5823			8.50708	21.1087	20.2086	9.57415	12.2875
1148	9.53737	18.3333	11.0636	34.9728	7.25425	3.4625	12.2367	7.14706	5.25217	8.38765	8.82251	17.7696			26.7762			8.94222	20.8054	20.2044	10.1075	11.424
1152	10.9751	12.2357	14.9197	32.1616	6.03258	3.86103	12.0189	10.3428	6.04046	5.18235	9.12239	23.9607			28.1708			8.48231	20.537	20.2026	9.30773	11.8855
1156	10.5427	12.015	15.4924	29.1063	5.8534	3.81912	12.1167	7.71324	4.88584	5.84471	11.6862	20.2356			32.61			8.69693	19.1609	23.3134	9.31515	11.7952
1160	10.5605	11.5225	14.2886	35.2489	6.22025	3.70074	8.85444	9.14706	4.89884	7.14824	11.2285	16.5013			22.5262			7.84906	22.5761	20.2486	9.05879	12.9979
1164	10.1762	10.8545	7.38409	32.2955	7.75212	2.96618	7.37889	7.97151	4.84321	8.39529	10.0603	15.5157			28.5592			8.33137	23.2967	20.7724	10.3443	11.4754
1168	10.5187	12.0266	13.1083	27.1227	6.09278	3.38824	10.0733	6.21048	5.22327	4.99941	11.7599	19.9097			29.1777			8.27241	21.1587	20.6	8.76059	11.6607
1172	12.3576	12.5512	11.9864	31.7489	6.93839	3.46691	9.24667	8.81985	5.91691	6.95824	11.33	16.2487			28.4846			8.09552	21.4359	20.3147	9.97564	10.6058
1176	10.3754	11.2602	14.3712	29.8453	6.23229	3.37426	9.61111	6.7693	6.13584	5.36471	11.8759	15.4359			26.1692				20.2815	19.4099	8.84375	11.2669
1180	10.9546	11.8108	12.5682	26.1665	6.55524	3.42574	9.81111	8.73989	5.45303	5.64824	10.7407	16.7212			30.1177				20.8772	20.409	8.60011	10.076
1184	9.84075	9.34153	10.2023	26.8215	6.34632	3.43382	11.1356	9.19945	6.45882	6.14706	9.45302	17.1767			30.7623				19.4098	18.977	9.16631	11.7043
1188	9.01246	11.3108	14.672	29.0151	6.50779	2.56691	10.4333	10.829	5.28251	5.07176	9.15603	16.9306			33.5554				22.2174	19.474	9.07415	10.3681
1192	10.2304	12.112	12.3204	29.1823	5.94193	3.02721	12.6511	7.43107	5.48988	8.70941	10.3991	16.9437			25.6269				24.1467	19.2391	8.83475	12.0436
1196	10.6877	11.1011	1.07803	28.095	8.56516	3.16029	10.9511	9.48989	5.6315	6.44059	13.0887	18.1309			28.1338				27.2446	19.7653	9.98093	12.1822
1200	10.5151	10.9337	12.5947	28.1471	6.14518	3.49118	13.6244	8.9182	5.12645	6.26941	9.87819	16.6361			27.0915				13.3815	21.8453	9.80456	12.6494
1204	9.59342	9.3791	12.6538	28.8457	7.80382	2.19632	10.01	9.3557	5.96026	7.12529	10.5945	18.7369			28.7346				22.7728	17.9408	8.50212	10.7366
1208	10.4724	10.8613	12.3523	28.7544	6.47025	3.47941	7.22333	7.60846	5.54263	8.83412	11.0563	17.7081			28.1585				22.3435	20.3201	8.9375	10.135
1212	10.7091	9.86544	13.2136	28.4376	7.10907	2.64559	13.7578	7.29688	5.40462	4.68118	12.6856	18.805			30.7654				21.7891	18.1723	10.0238	11.6894
1216	9.18505	9.9112	12.0864	28.5582	5.79178	3.16176	11.7356	6.12132	6.32153	6.91765	9.2877	22.5131			30.7177				23.7326	19.2336	10.0037	10.4815
1220	10.2571	9.54167	12.2114	29.6581	9.42847	3.03897	9.60778	8.42371	4.84899	4.62647	8.86485	20.1819			31.3877				22.5522	20.6867	8.67903	10.8362
1224	11.4404	10.8299	10.7492	32.1814	7.08569	3.22721	11.5078	8.89614	5.33092	5.95	8.86485	17.7853			29.7177				22.2772	19.7278	8.86017	11.4877
1228	10.7687	9.12022	12.2114	31.6458	6.45963	3.00221	11.08	8.65901	4.63873	7.28118	11.0905	17.5615			30.2762				21.0456	18.6593	9.10964	10.7556
1232	11.4395	10.3429	12.6386	27.7335	8.3364	2.03015	12.6811	8.39706	5.625	5.30588	12.0685	18.4372			31.2646				21.7435	18.9944	9.06568	10.0365
1236	10.2455	9.70628	13.1977	32.3056	9.12181	3.24338	12.9133	7.875	5.09538	6.67882	10.9664	16.7042			26.5062				19.7598	20.2928	9.34428	10.9569
1240	9.92705	10.2001	12.4318	31.6701	7.22875	2.30882	13.8911	9.08732	5.48916	6.05706	9.64037	21.5445			29.4908				21.8511	18.9744	8.78919	11.749
1244	10.0142	9.3668	11.272	31.3514	7.6721	3.11029	10.56	8.01379	5.69725	5.73353	7.97912	22.9712			34.5939				23.5663	19.8547	9.25847	12.0873
1248	10.1441	12.9372	12.172	29.0101	5.77054	2.74338	11.9011	8.00092	5.30275	7.31471	10.5151	20.4974			23.2092				24.2239	19.6922	9.7839	11.6699
1252	11.3123	10.6086	12.5053	31.6458	7.74079	2.69779	12.1833	9.85478	5.28685	8.21294	12.0916	22.8665			27.0146				20.4674	19.0388	9.42744	12.4009
1256	10.1352	10.2999	12.8682	30.4545	6.4136	2.62132	8.68889	9.49816	5.67775	7.36882	12.5255	16.0942			29.2569				21.6489	21.6438	8.84746	11.3003
1260	10.0285	10.595	13.9992	33.4678	5.84065	2.65588	11.2511	9.25	5.27601	5.71706	7.88341	16.39			27.0454				22.5848	20.2321	9.94756	12.4276
1264	10.8479	10.3224	12.7091	30.8277	7.25425	2.49118	10.16	6.91912	4.96965	6.42176	11.2546	16.8887			28.5031				20.2924	17.7483	9.2447	12.3563
1268	10.1361	9.55738	12.3311	30.1549	7.30241	2.41471	11.7822	8.84467	5.79769	6.20647	11.4374	18.4136			27.9031				22.3913	19.8086	9.27225	10.6093
1272	11.5925	10.9645	12.4454	27.5106	6.60269	2.38676	12.1933	7.77574	6.89162	6.73941	9.55916	17.8351			29.3631				17.7598	19.0142	8.38242	11.1555
1276	11.7607	9.57787	10.9152	28.3427	6.29674	2.66544	10.5244	7.5579	5.40535	6.56353	10.8179	16.6008			27.8677				21.8456	20.4239	9.57097	11.0647
1280	10.532	12.3661	14.55	29.496	5.85482	1.97132	8.80667	8.12132	5.69003	6.75765	10.8596	18.2408			27.8862				20.7794	18.8862	9.72352	11.2752
1284	10.5649	11.9447	12.5924	33.2801	8.54887	2.68824	10.8011	8.20404	6.06431	6.47294	10.2256	16.1819			29.5423				18.7837	19.5155	10.1292	10.5744
1288	10.2162	10.0505	13.4788	32.5363	6.10623	2.28015	10.6389	8.66544	6.58671	5.65059	9.65023	15.6859			26.7615				18.1348	20.0907	8.91949	11.3845
1292	12.8834	10.3169	13.0954	31.9561	6.29958	2.75	11.5944	9.45404	6.27023	6.02	10.4176	15.2081			26.6269				19.8913	20.4242	10.0842	10.5539
1296	11.4164	10.4686	13.447	30.5202	6.7762	2.03897	11.0611	7.8557	5.94653	4.71706	8.83237	16.5798			31.4631				21.0902	18.4937	8.92055	10.8255
1300	10.6682	9.68511	13.297	31.1181	6.61119	2.52132	11.2722	7.67739	5.77168	6.01529	11.8039	14.267			27.45				25.6087	19.2984	9.9804	11.7911
1304	12.1308	11.4809	12.8182	28.8174	6.09773	2.05809	11	8.45129	5.58382	5.35118	11.0499	18.2487			25.8939				24.8565	19.1644	9.34004	11.3624
1308	10.6246	10.9078	12.3106	29.79	6.31445	2.78382	11.6978	7.4954	4.99061	5.73765	11.4559	19.7657			27.8331				15.7598	18.995	8.41367	11.4928
1312	11.7518	10.9331	12.1197	28.5355	7.48867	1.94706	10.8011	7.52665	5.12211	6.20588	10.0273	18.5327			30.3623				17.5543	21.2485	9.92373	10.6011
1316	11.1459	10.53	11.9341	27.4084	7.58711	1.89485	9.63	9.69118	5.42413	6.86235	10.9049	16.3011			31.5277				22.3707	19.9763	10.3877	11.3137
1320	10.7455	11.1202	12.9227	31.3143	6.67139	2.08456	8.77111	6.32537	6.39523	7.49529	10.4501	18.1846			27.0677				20.5424	18.4191	10.9656	11.0703
1324	10.6112	10.625	11.0727	30.5407	7.0085	2.01691	11.7222	6.76195	5.38584	6.03941	10.5916	19.178			35.9308				24.537	20.4487	9.3464	10.4723
1328	11.202	10.9597	12.6462	30.5684	8.30453	2.03676	11.3367	6.00184	5.68425	6.48412	10.8863	19.1531			31.4815				22.4957	21.5692	9.24682	11.0714
1332	10.0996	11.5219	12.7182	29.3179	7.57082	2.42132	9.21333	8.15993	5.58598	6.82	10.7674	19.5393			36.0331				22.5543	20.5496	9.79873	10.8162
1336	11.5561	10.8634	13.0765	27.99	6.56516	2.0375	9.81556	7.69577	5.02168	5.81	10.3086	17.8652			22.7815				22.8761	18.1659	9.43856	9.93378
1340	10.6753	9.52117	12.7712	29.2532	6.15156	2.47721	9.53778	8.64062	5.97543	6.54176	9.82599	19.0602			29.4685				22.563	19.1286	9.97722	10.288
1344	11.1984	11.5587	15.5417	28.907	7.58924	1.88382	12.1111	7.96232	5.79552	6.18824	10.214	19.0759			26.9554				25.0739	20.7593	10.0741	10.3024
1348	9.34964	12.4884	11.7432	26.8108	6.44122	2.01103	13.0878	6.98254	6.01734	6.56471	10.308	21.4476			30.8523				18.8891	18.9141	9.29343	12.5241
1352	9.74199	8.9959	12.5758	29.3471	7.19263	2.26985	15.9233	8.60937	5.8237	5.62118	12.1705	23.2448			26.3415				23.0739	19.9854	9.2929	11.6786
1356	10.2331	10.957	13.2659	30.2784	5.70397	2.16176	12.5889	8.81618	5.1698	6.19235	10.9652	20.0065			29.8431				19.5826	20.291	9.89248	10.9487
1360	10.9235	13.9481	12.947	31.5448	6.4221	1.35147	11.1722	8.71783	6.4935	6.98294	11.3689	15.9306			30.6085				23.1272	18.7005	9.87394	10.3106
1364	10.7242	9.98634	11.9227	31.8901	5.90156	1.78971	8.38333	7.65901	6.10694	4.99294	9.97738	16.678			31.7154				20.0739	19.5067	8.85434	13.3891
1368	9.43149	11.5478	13.1811	26.5759	5.87252	1.43162	9.88111	8.35937	6.21965	6.16	12.5545	16.5236			27.6131				21.1272	16.5354	9.17214	10.941
1372	12.629	10.0956	13.8727	29.8116	6.29462	1.35221	12.47	6.96415	5.42269	5.64765	10.6856	15.2644			27.2477				21.2717	18.6006	9.59004	11.0411
1376	11.2375	9.72063	13.3962	30.0611	6.03258	2.05368	9.88778	8.71507	5.84393	6.13588	11.8794	19.6859			26.5938				20.725	19.3176	9.7447	9.87269
1380	10.5516	11.3661	13.4492	30.1544	7.22875	1.78382	9.64556	6.98529	5.98555	4.79882	9.99478	16.055			29.3239				22.9163	18.3861	10.2871	11.0062
1384	10.4742	10.2807	12.9758	28.833	8.64093	1.89485	9.58667	6.64706	6.26879	5.44941	10.8416	19.5288			30.4123				19.8217	21.0701	9.43008	10.5785
1388	10.8292	10.9037	13.9515	29.5038	6.48229	1.50515	10.5956	7.5864	7.65029	5.75529	12.8132	15.8455			32.8877				20.788	18.21	9.65784	12.2485
1392	11.1388	9.59153	13.2712	27.5877	6.6898	1.53015	12.0789	8.82812	5.67919	4.63647	9.0087	15.3403			27.8077				24.9848	19.1306	9.81833	8.79569
1396	10.8025	11.0512	12.9947	31.7851	5.66714	2.30441	11.6478	9.23713	6.05275	5.62588	11.0998	24.2382			28.1315				21.2902	19.6601	9.35699	11.0842
1400	10.6406	10.7172	13.6742	35.1274	9.39448	2.10735	12.2367	9.88603	6.67847	5.92588	8.90951	15.4319			30.2669				22.4391	20.8797	8.79396	11.4091
1404	11.4315	12.2063	13.297	28.5322	8.04674	2.20074	14.3578	8.90901	7.09682	4.28	9.7007	19.123			33.3615				20.187	18.1926	8.55773	10.4235
1408	11.1041	10.0451	14.8576	28.0467	6.55737	1.90441	11.5811	9.11305	5.34104	5.37529	12.3712	16.6558			30.3731				21.1902	20.6143	9.63877	11.2269
1412	9.09609	16.4276	12.6409	29.8109	6.79674	1.54926	10.1478	7.45129	5.22832	5.55176	9.85673	17.0524			27.1492				22.4533	19.5356	9.89936	10.1653
1416	9.92171	13.3265	12.8	30.8034	6.89589	1.93382	0.94444	5.85754	5.63801	5.04118	10.4913	16.7317			31.2277				22.0728	18.6074	9.47193	11.9584
1420	10.2269	14.0779	14.5932	33.129	5.16006	2.08971	9.77889	8.76471	5.72616	5.20353	11.1311	15.4922			29.5062				23.5185	19.9512	10.0026	10.0662
1424	11.2002	13.7295	13.9621	29.3215	6.76629	1.71103	9.10333	6.70496	7.60838	4.69118	9.32135	17.6649			30.93				24.587	19.7028	10.0339	12.1561
1428	12.2313	11.7281	15.4538	29.5485	7.15085	1.67353	11.4489	7.49816	6.00217	7.85529	11.9136	18.3403			26.2508				19.8043	18.9541	9.25742	11.6653
1432	10.6121	14.7404	14.3409	26.8537	7.40793	1.6875	11.6756	11.1452	5.60043	5.44647	9.46636	16.2552			28.4215				20.5511	19.5761	9.71822	9.14887
1436	11.1628	15.0068	14.2045	34.8107	7.30666	1.65147	12.0689	7.75184	5.9039	4.9	12.8724	16.8966			25.6769				20.388	19.1485	9.2553	10.9938
1440	11.6486	14.2213	12.447	30.3523	6.45184	1.96471	11.5344	6.50735	5.26806	4.81059	11.2181	19.8455			27.6515				22.363	19.6109	9.58739	12.7598
1444	10.3301	13.8388	14.3485	31.1165	7.13598	1.61324	9.81444	6.40257	5.71604	5.58118	13.3237	22.0131			24.3061				22.6946	20.1197	8.72087	13.6047
1448	11.04	15.0205	11.5068	32.2429	6.91289	1.56544	11.1489	7.89522	5.86922	5.91176	10.1984	19.5563			26.7731				21.9935	20.9786	8.98305	10.0621
1452	10.1103	11.612	12.9303	30.5879	6.01416	1.7875	10.4111	6.17831	5.79408	6.63471	11.9315	17.8691			27.9277				20.5707	18.3411	8.61335	10.9574
1456	10.2313	13.1694	14.7659	34.1278	8.56161	1.65588	13.1611	8.20496	5.16185	4.96235	10.5568	16.4228			28.3354				21.9565	21.4829	10.1043	10.9779
1460	10.419	12.179	11.2273	28.0195	6.16926	1.50809	12.2189	9.54779	4.78107	5.92059	9.77088	15.9686			26.4423				21.3478	17.6687	8.42055	11.3686
1464	10.484	12.4139	13.0311	32.8621	7.86756	1.87132	15.2111	7.80699	5.81792	8.29235	11.3242	15.3966			29.3908				24.1163	19.3453	9.98994	10.037
1468	11.8852	12.5683	15.3833	30.1348	6.81941	1.60588	8.24333	6.84099	5.64234	5.08706	10.0696	19.0393			23.6885				22.2902	20.0327	10.9491	10.6191
1472	10.7758	10.431	12.6705	30.87	6.44476	1.53456	11.8778	9.54871	5.86272	5.93294	9.25348	15.8783			27.38				23.763	19.743	9.80773	10.5986
1476	10.5721	13.7227	14.0341	26.8641	6.017	1.86765	12.9833	8.6443	5.13295	6.51765	8.41995	17.9346			11.9292				21.337	18.8969	9.33739	9.72895
1480	11.2972	12.1926	14.2879	31.0405	7.37819	1.9875	10.2567	7.54779	7.12717	8.42353	10.8527	15.8691			20.9569				22.9424	19.2807	9.60169	11.4328
1484	9.79893	10.7309	15.9924	32.2921	7.73371	1.82279	10.7322	9.35018	5.70592	5.04176	10.3991	15.6924			26.6461				21.7185	19.0119	8.90095	9.30749
1488	10.1984	11.8033	13.3439	28.295	5.85411	2.46324	10.0711	8.62684	6.125	5.60294	10.8527	18.4555			30.6239				21.2989	18.919	9.11864	10.5986
1492	9.77847	10.4201	13.5106	28.9653	6.5949	1.70441	10.2644	6.35018	5.93064	9.00588	9.06845	18.6361			26.4231				23.1087	20.2584	9.07627	11.8691
1496	10.4866	11.7787	12.0189	33.2168	5.80878	1.42132	7.54222	6.26011	6.03757	5.05059	12.4722	17.5851			26.7215				21.9511	19.7958	9.28761	11.8106
1500	12.8381	12.1516	13.5674	27.7538	9.21246	1.60441	8.14667	7.80331	5.59032	6.08353	10.1044	17.8167			29.5808				24.5565	18.8133	8.47458	9.92197
1504	11.2553	10.0956	14.25	30.287	6.1636	1.47647	9.90667	9.31801	6.36777	5.50412	10.1346	18.5236			27.6092				23.6957	20.296	10.1197	10.6596
1508	11.2384	12.056	11.6508	27.1555	6.03187	1.44338	8.96778	8.68842	5.80564	6.41824	8.54814	15.6139			26.7354				20.5424	19.7404	9.6446	3.23101
1512	11.1379	11.5847	13.8167	31.1267	6.87181	1.38309	10.54	7.04688	4.83165	5.08529	11.3689	16.623			29.0008				21.1239	20.2091	10.9216	10.6781
1516	11.1744	11.7896	14.1144	28.8005	5.80312	1.37721	9.55889	10.0147	5.68714	6.56824	10.3063	16.4149			25.5154				20.9685	20.0351	10.3575	11.077
1520	10.7411	11.4754	14.5871	27.6733	7.68201	1.62647	9.16667	6.94393	5.21171	5.42941	10.4269	18.0249			26.3908				19.9967	18.6713	9.42373	12.0765
1524	10.645	12.3566	12.428	25.5562	6.05949	1.34191	9.90333	7.22335	6.09899	5.53353	10.1108	16.1296			26.8485				19.5826	18.9191	9.20869	10.8824
1528	11.4235	11.8101	14.9242	30.3333	6.03895	1.2875	10.7656	8.9807	6.47905	5.89882	9.60441	18.39			26.83				23.65	20.1358	9.50953	12.2639
1532	11.2109	10.5751	12.1826	30.0963	6.45892	1.04779	10.0211	7.25184	5.3685	6.79529	12.4432	16.4725			26.4962				21.1511	20.0051	9.02701	12.6417
1536	10.8666	10.7049	12.8462	33.4321	6.76983	1.51397	10.7811	10.0414	5.57948	7.24647	11.2993	21.3455			28.8715				22.7174	19.4131	9.34958	11.1396
1540	10.3043	13.8251	11.5121	28.3935	6.01558	1.17941	11.2322	7.09099	5.2724	6.26176	10.2964	17.0105			26.6923				20.9402	19.5391	9.70286	10.5288
1544	11.2553	11.7623	15.0939	30.6028	7.64518	1.15294	10.9178	7.9954	5.94364	5.70529	11.1961	17.2539			27.0477				21.2609	20.6186	9.15466	12.2469
1548	11.2384	11.3525	18.6364	30.9227	7.55666	1.11324	11.4233	7.94118	7.08165	6.73294	11.7575	17.2906			31.9346				25.5543	18.8717	9.11864	13.6797
1552	11.1379	12.6366	16.0106	37.1287	6.71105	1.09191	10.6322	7.84926	6.5065	5.18706	10.7082	18.6754			29.2469				19.4217	19.931	9.8803	12.0898
1556	11.1744	12.8866	12.5106	32.5688	5.29958	1.26985	11.6033	6.37224	5.87211	6.81941	11.6653	17.5903			30.1315				20.4011	19.2289	9.69386	10.674
1560	10.7411	9.67555	14.7098	28.7744	6.77904	1.15588	2.18556	10.2279	5.82009	5.55	10.5719	17.0222			31.5038				19.3022	19.2114	9.98729	11.6776
1564	10.645	12.7596	14.8841	34.0718	5.83357	1.65441	10.5244	5.20129	5.71387	5.75059	10.3179	20.4489			33.5608				23.6207	20.4366	9.25212	12.2444
1568	11.4235	11.1093	15.178	28.8649	5.86544	1.28529	8.98333	7.98162	5.62645	6.03588	12.5696	20.894			31.6123				20.9544	20.1786	9.88665	11.9779
1572	11.2109	12.0628	15.1833	29.7288	7.44051	1.20662	11.1744	8.04871	5.90462	8.44882	11.5864	17.7552			29.3015				21.0076	20.1644	10.5551	12.5765
1576	10.8666	11.2978	15.6629	29.2782	6.45892	1.40662	9.85667	7.41636	5.36994	6.05706	9.04524	16.4987			33.8008				21.6261	20.6204	9.35064	12.5041
1580	10.3043	12.2131	17.9303	27.4512	7.51275	1.48235	8.46111	8.11857	6.63945	5.19765	10.5017	15.9319			29.4846				26.9402	19.419	9.6875	12.6653
1584	11.2536	12.153	19.85	29.4639	6.3789	1.4125	14.2044	6.64246	6.28757	5.97647	9.94664	17.3128			27.2931				26.3359	20.0327	9.52172	11.6283
1588	11.2972	10.8156	14.8689	28.2499	8.42635	1.44632	10.4811	8.22978	6.21098	6.25294	8.99188	15.4856			27.7369				20.9272	19.104	10.7113	12.9071
1592	10.7295	11.9358	18.5447	30.7513	7.47875	1.73309	9.95111	6.25735	5.84899	5.37353	12.1433	16.6924			31.4139				23.1848	19.6928	9.21504	11.3029
1596	9.94395	12.8825	15.2227	31.1123	6.22875	1.43309	9.57444	8.73438	5.93931	6.44529	9.94142	17.2853			29.7608				27.2815	19.266	10.018	12.4492
1600	12.5614	12.4317	13.6477	31.0349	6.97875	1.28309	9.52889	7.32904	6.06503	4.70412	10.7262	16.4778			29.8615				23.187	19.4749	10.7272	12.2408
1604	11.5952	13.5143	16.7386	27.63	7.08994	1.58529	11.0778	7.82353	6.64523	5.55647	10.0481	15.7238			28.6761				23.5609	19.9366	10.4216	11.7844
1608	10.9653	10.6236	11.6386	27.7948	6.0347	1.27059	8.18778	9.63051	5.98844	6.91	10.6439	19.8325			28.88				23.2696	18.615	10.5069	10.6093
1612	10.0249	11.9344	14.3917	28.6152	5.81161	1.45956	13.5667	8.87224	4.95376	6.05176	10.5853	17.966			29.7861				20.3337	21.3274	9.34216	12.6442
1616	10.6219	10.6038	14.1682	29.2613	6.0602	1.38529	1.67222	8.31342	5.08092	5.96353	9.86021	16.8298			30.8308				21.4848	18.4338	10.0884	12.7746
1620	11.8247	11.4276	15.4917	34.5767	6.90439	1.37794	12.0933	7.59007	6.74494	5.22588	10.3695	21.1283			28.4208				22.2315	18.2366	9.56568	14.2813
1624	9.89858	10.9863	13.8485	30.0641	6.78754	1.51985	12.0122	9.40993	6.30636	5.34765	10.4507	19.0877			27.6485				29.6087	20.4467	9.57468	11.0534
1628	10.4991	10.7268	15.5273	29.6098	6.06445	1.52279	9.73333	7.82169	5.56575	6.44294	9.76044	18.2696			27.0631				24.0022	20.1018	9.61758	12.2469
1632	10.9359	11.5628	12.5296	30.1194	5.68626	1.43603	10.46	6.77022	5.54841	5.11059	9.9681	17.7709			30.3569				20.3891	19.9425	9.90572	12.2259
1636	11.6317	10.7104	12.7568	30.7806	5.25354	1.43529	12.5689	6.74724	5.36416	6.60176	12.1984	17.3534			29.0492				20.2609	19.9434	9.48782	10.6437
1640	9.65302	12.5205	14.0121	30.899	6.84207	1.37574	9.49222	6.92096	6.15462	5.65882	10.377	18.5759			30.5231				24.7174	19.3428	9.98517	11.2177
1644	10.1166	11.1202	11.1318	29.3234	5.92705	1.36397	9.81667	9.86121	5.15173	6.13529	8.83237	17.0288			30.2677				17.5587	18.5141	10.6123	12.1114
1648	10.5632	10.4283	14.9417	30.5199	6.63598	1.3	7.95667	7.23897	5.38801	5.98882	14.2517	16.8063			36.0769				20.0239	19.4189	8.50106	10.7931
1652	12.395	9.54577	14.328	29.1965	8.28966	1.31618	9.72222	7.86121	5.29335	5.80118	9.73376	21.233			31.9708				21.7304	18.7134	9.47458	11.9723
1656	10.9377	9.0321	13.2811	28.7679	6.23229	1.56765	9.52222	10.7408	6.38295	5.42588	11.8677	16.9215			34.9115				24.25	20.2519	9.21028	11.7515
1660	11.1521	6.84085	13.9727	30.9128	7.54108	1.48603	11.9667	8.01838	5.8302	5.69882	7.88109	18.1675			26.0823				23.0185	19.202	9.875	12.9887
1664	10.3746	16.0587	13.2341	31.887	8.01983	1.44044	12.0878	6.56066	5.22543	4.47765	12.6218	16.627			25.1608				22.2467	18.566	9.35169	13.0698
1668	11.9528	11.2104	14.272	29.3622	5.95467	1.34706	11.3578	8.12776	5.14668	5.90882	7.96926	17.4843			29.03				25.1087	19.0333	8.9571	11.4399
1672	10.0436	10.4071	14.5	31.2202	7.42351	1.18015	7.56333	8.69118	5.70809	6.33941	13.6601	18.9712			27.5715				31.163	19.7154	10.8273	9.6001
1676	11.9128	10.8313	15.4704	29.6065	5.96742	1.31618	10.7811	7.30882	5.53396	6.41176	11.6937	18.0497			29.5031				19.0098	18.8012	9.86547	9.42556
1680	10.4555	9.77937	13.6439	31.4824	7.04391	1.5625	10.1567	8.86765	5.4263	6.50235	11.1839	17.6963			26.4285				25.75	18.557	9.63453	10.5482
1684	9.94039	9.64139	12.1227	30.8953	6.15156	1.46838	9.58889	7.77206	5.24783	6.09	10.4084	15.9424			28.0069				28.7717	19.5484	9.31886	11.8907
1688	11.7153	10.6674	14.3401	26.0993	8.37323	1.25662	11.2456	7.42647	5.61994	5.69882	9.77146	18.2395			31.3977				21.6207	19.5466	9.25265	9.81211
1692	10.1041	10.4262	12.8674	28.7206	6.44618	1.57574	13.7489	6.93107	6.13656	6.71529	15.5452	17.5065			29.6792				22.2511	18.8421	8.81091	10.0062
1696	11.0213	9.90437	13.9561	29.3092	7.00992	1.59926	12.2733	7.25735	5.74133	5.14706	11.2181	19.1152			29.8715				22.5435	18.8726	10.5244	10.5621
1700	10.5427	11.4474	12.553	27.8412	4.90722	1.24632	3.12333	6.79412	4.67197	5.59	13.5557	16.8586			31.1492				21.1467	19.5255	9.96928	10.5046
1704	10.3906	11.2794	14.5197	30.0802	5.95184	1.5	10.22	7.30331	5.27095	5.90941	11.3063	22.6976			27.7331				23.0152	17.955	10.3046	12.0724
1708	11.1913	10.0109	11.9788	29.5677	6.50992	1.35	11.0744	8.36857	5.7948	5.94353	10.0673	22.5222			30.6585				23.2457	17.9899	8.38083	11.0873
1712	11.024	11.7042	13.2621	28.2803	6.27054	1.39853	11.0044	6.29136	5.21821	6.03412	12.0377	16.2539			28.6115				22.7054	18.6297	10.7548	11.7495
1716	10.419	9.79303	13.0333	29.8316	7.55737	1.28897	11.6356	9.38971	5.21026	6.03294	9.58005	17.5812			28.5431				23.162	19.0978	9.0911	11.2659
1720	12.5881	10.5977	14.8917	29.3447	6.10269	1.23235	11.9378	8.17923	4.77673	5.42882	9.87819	17.39			29.0908				20.8272	19.584	9.06144	11.0159
1724	11.831	11.6393	11.7682	28.2038	7.12819	1.29265	12.4578	9.3171	5.9422	5.60941	9.72332	16.2958			33.8308				21.6337	20.6673	9.02542	10.7741
1728	10.5205	12.6503	14.6667	32.6788	6.43697	1.38382	9.73778	8.63971	6.51879	4.68412	9.65777	18.7435			29.7615				21.7609	20.088	8.69121	11.617
1732	10.8616	12.1721	11.6583	31.7667	8.81091	1.43971	10.64	7.82445	5.41763	5.17235	12.7088	17.2552			30.0438				24.3815	19.1357	9.43167	10.4949
1736	10.4905	10.6113	12.6788	32.3986	7.11119	1.29559	9.94778	6.45588	4.8396	5.29059	10.6496	17.3573			29.2777				28.4022	19.2641	9.1785	12.4215
1740	11.1073	11.5232	15.1439	32.61	5.90864	1.43162	11.4178	9.14062	5.16474	4.64412	9.85499	16.9097			28.2254				30.313	18.3436	9.38083	11.4245
1744	11.6687	12.097	15.5356	28.9635	5.93909	1.38309	10.2122	7.1921	4.99566	5.25588	12.2013	19.284			31.9792				14.9967	19.2586	8.55244	10.7212
1748	10.2479	12.9576	13.0833	28.3383	5.73088	1.29559	11.7111	6.51195	4.82298	6.35647	11.7349	20.5615			34.1192				22.9033	19.0035	9.55614	13.5955
1752	11.4401	11.9262	16.8727	33.2565	5.91501	1.50221	8.01222	7.16452	4.95592	6.93882	10.7645	17.9319			21.3854				21.5	19.5709	9.11917	13.4081
1756	11.2743	10.36	12.0803	29.5	6.56161	1.44632	11.7189	8.69669	5.52457	5.22235	9.15603	17.5511			29.1961				22.0739	18.495	9.73146	11.4261
1760	10.5565	10.832	12.6091	29.242	7.77479	1.27721	10.4822	7.29228	5.15824	5.48412	12.2831	19.4267			29.4854				22.1337	19.7483	10.0302	12.1668
1764	11.637	9.65642	13.3841	28.3168	6.73229	1.27794	8.47778	7.32169	6.04624	5.14882	9.9478	15.6008			27.4854				23.1413	20.6907	8.78867	12.8788
1768	10.455	10.071	14.4811	34.8457	6.31091	1.37353	5.71556	8.25827	5.39523	5.58471	10.6323	17.8233			31.0869				25.2609	19.1563	9.509	12.8907
1772	11.0177	7.44057	17.7561	32.8178	6.36544	1.20294	8.94778	6.61489	6.28035	5.28765	10.6085	18.0524			30.5808				26.5946	19.6295	9.6536	12.1786
1776	11.0387	9.82923	15.5129	30.8677	7.24292	1.51765	11.0367	5.85386	5.95809	7.04765	10.1549	20.9791			37.4761				18.5978	19.8956	9.31886	11.2469
1780	11.4419	11.2978	12.9886	27.8266	6.95184	1.77794	11.6389	6.11305	5.6026	7.16882	10.9588	15.8796			30.3239				21.7044	18.8744	9.67426	10.1037
1784	10.7352	11.5164	13.2204	28.5637	7.22521	1.30221	12.3744	7.53493	7.48555	5.21118	10.7529	17.7186			25.9685				19.6098	19.4548	10.5148	12.1596
1788	10.2467	5.94399	15.4901	30.0838	6.44972	1.29559	16.3444	6.83915	6.47833	5.58	9.48666	18.377			32.1969				21.8196	19.2544	9.37076	11.9107
1792	10.6903	9.04372	14.1364	30.071	7.9915	1.63603	8.48889	6.48438	4.56927	5.22765	10.9803	16.428			32.8423				24.2609	19.3308	10.2225	11.7931
1796	11.6015	10.9085	12.3151	29.9872	8.90439	2.125	10.8532	16.3787	6.35879	8.94118	21.8793	17.3665			31.0615				22.7772	18.5155	17.214	12.3357
1800	10.3223	13.6749	23.303	31.5972	10.2077	2.16912	6.75831	8.28468	6.32489	6.52478	10.2538	21.7627			30.2631				25.3859	19.2565	22.2493	9.84908
1804
1808
1812
1816
1820
1824
1828
1832
1836
1840
1844
1848
1852
1856
1860
1864
1868
1872
1876
1880
1884
1888
1892
1896
1900
1904
1908
1912
1916
1920
1924
1928
1932
1936
1940
1944
1948
1952
1956
1960
1964
1968
1972
1976
1980
1984
1988
1992
1996
2000
[truncated: 11 more columns]

## Sheet: VMmax
4sec	10												30												50												70												90
SUBJ	4	6	7	3	12	11	1	2	5	8	9	11	4	6	7	3	12	11	1	2	5	8	9	11	4	6	7	3	12	11	1	2	5	8	9	11	4	6	7	3	12	11	1	2	5	8	9	11	4
0	10.1002	12.2622	11.2146	10.16	7.32522	11.7617	14.3701	15.3583	6.36658	15.041	17.9988	17.8051	12.989	29.7341	18.0227	28.9443	14.7946	16.1519	21.1831	30.1439	9.47959	11.8833	17.982	26.266	28.0745	21.9264	33.7445	60.0635	20.7754	65.1907	24.895	39.7407	69.5025	28.4782	33.1152	74.2791	58.7919	49.9726	47.0354	40.5556	26.9357	29.6643	33.547	54.1712	19.9613	24.1268	40.3841	59.6556	107.746
4	9.68346	7.15116	19.8015	12.0031	6.43473	15.153	11.4941	11.3923	6.32319	19.6945	12.6108	22.6026	12.7889	23.7584	19.8524	22.4317	16.3926	15.2588	21.2577	21.055	10.0859	14.9206	16.2401	23.3013	8.64787	19.2993	33.2672	61.7998	21.9006	63.1258	26.5672	31.7338	70.5479	26.6478	28.7683	73.2993	21.851	49.2792	40.9914	45.4611	27.4173	29.8697	34.3053	58.7323	8.48396	25.789	45.7552	51.5944	117.201
8	10.1979	12.739	5.89981	14.0277	9.53485	15.8237	13.5791	11.379	6.44754	16.3764	15.8929	22.0385	11.6073	27.6137	18.6656	17.3466	15.3339	15.2824	17.3997	18.9258	11.4983	17.1955	18.2658	22.7244	30.8936	22.8747	32.56	61.4559	24.234	69.5306	27.6765	36.4201	69.9416	30.252	34.1571	73.2197	32.4034	49.7719	43.6399	55.5111	29.1959	31.2375	35.2691	50.7731	21.6814	29.8438	52.8633	58.5076	151.335
12	10.7709	10.3663	14.3337	14.0015	8.96737	18.8931	19.2383	10.0276	6.30764	16.3422	16.3054	23.8077	13.5296	26.0033	20.5881	21.6192	15.3533	16.0947	19.705	16.9744	11.3699	21.2701	17.2721	21.5064	30.0798	23.6223	34.6883	65.3182	23.5373	76.4683	30.3403	40.6782	71.4325	25.5647	31.0576	76.5495	44.104	55.7117	43.7596	47.4944	29.3773	33.3166	36.316	55.9918	33.7854	31.9087	61.4635	60.9311	117.415
16	9.61871	12.0512	14.5936	17.77	9.13883	16.6658	17.2461	9.67512	6.26878	15.3123	17.7217	24.4231	12.4567	24.6831	20.7715	20.3046	17.5763	15.151	20.5439	20.4431	12.3401	22.6309	19.2572	24.1827	29.6755	22.1306	33.9091	61.1351	23.1537	67.7143	30.5126	35.088	71.4848	25.564	32.1021	78.0041	48.6013	60.2099	45.8477	59.8	34.3143	35.0351	42.9256	53.5462	33.7926	29.677	65.3112	57.3852
20	9.61808	12.4674	15.3497	13.7085	8.15044	18.3661	15.3857	10.2189	5.34326	16.3697	15.5296	21.2692	11.659	24.9306	20.7892	21.6597	17.365	17.5316	27.2588	20.5448	11.6667	18.6854	18.2752	22.7724	29.6064	23.4531	32.3163	63.8237	23.3483	69.4344	33.416	34.8762	71.2316	23.8079	35.4856	78.339	48.4463	64.8449	41.6379	52.3778	35.7527	36.3527	41.5411	56.1454	33.3767	30.1065	61.5924	53.9413
24	10.8058	10.3948	12.9679	14.9862	7.87555	16.3077	15.2783	12.2068	6.37953	13.1993	19.0493	23.8718	12.2844	27.0702	19.7939	22.8561	16.3967	15.3197	20.9644	20.445	11.4524	16.5421	15.4536	23.0369	30.9575	25.1841	34.5115	69.0514	27.9933	81.9631	30.2311	40.6181	72.6646	26.5681	38.8586	75.0696	47.5839	63.6953	46.5421	57.9522	39.5517	44.0681	44.4667	53.0312	37.2345	28.8479	61.043	65.5102
28	10.2731	12.5634	13.5633	14.3638	8.52378	15.7666	12.793	12.2321	6.2228	12.7978	20.9778	19.7359	11.9987	24.9732	19.9894	21.5861	16.9249	15.4391	21.0307	18.1912	13.2917	18.2583	17.9099	20.4808	32.7979	26.0243	35.7342	65.6309	28.3882	78.8444	31.6975	39.3183	74.2401	26.1008	36.4882	76.763	53.4664	68.0383	44.9856	56.3889	36.5678	43.4419	44.3591	60.0136	37.9154	31.5918	61.3841	71.5179
32	9.46194	10.6041	13.3743	13.21	9.7677	16.9318	14.5215	12.2108	7.47992	12.5512	20.3713	20.9397	13.4461	27.3687	21.6501	19.8093	17.0481	19.4454	23.1941	16.5735	13.2211	17.0077	21.9054	19.383	31.7553	26.4442	35.161	70.3336	29.4037	73.1916	29.4832	40.8843	73.5119	27.6744	35.4463	78.6946	50.1611	70.6022	51.7385	56.8444	38.9279	50.2405	49.7211	59.7554	37.1626	29.5953	57.7982	71.2883
36	10.1245	10.8843	12.8592	12.4538	9.64657	16.7832	13.3057	13.9182	7.24741	13.3306	18.2777	20.2692	12.2209	23.8687	20.5156	19.9596	18.3979	14.2921	20.4331	19.5109	13.9345	18.0901	19.4356	22.0032	32.3351	27.1704	35.3698	69.3438	28.6858	80.944	36.3151	42.2118	75.4424	25.8692	37.4856	80.6345	56.9128	71.6971	53.659	54.1111	40.6348	49.7645	45.1331	59.375	40.0387	27.4179	65.625	70.7525
40	9.46464	10.7773	13.4546	11.4946	9.11781	17.5117	15.2344	24.4626	6.72992	13.2399	17.7888	22.5385	13.8406	22.6288	20.9486	17.4885	16.4143	18.7258	21.1031	21.0582	14.4005	15.2358	19.4459	18.3101	33.0745	29.3646	35.7497	70.4212	29.1822	76.6677	34.2395	44.6412	72.5277	27.7193	40.6008	78.0463	56.5436		51.5757	61.8556	43.4835	45.5361	50.8757	62.1875	45.3982	31.7825	68.151
44	9.46248	13.2384	14.1919	14.5977	8.3656	16.9373	15.7275	14.3445	7.04987	14.362	18.8861	21.2051	13.1303	28.0552	21.2341	16.7595	16.1913	17.3788	22.5822	21.0863	12.5986	18.519	19.6847	16.496	38.0957	28.4091	32.7585	69.6801	31.4793	78.3739	34.3865	43.1748	76.0003	24.5286	38.8024	79.2295	55.1678		78.0971	61.94	53.9577	48.1814	48.2045	65.1902	41.3606	32.8808	72.293
48	9.92561	13.7273	13.7949	15.7492	7.48064	16.5037	14.5264	11.6342	5.84326	12.6043	20.6921	22.7949	11.9055	30.8478	21.5212	20.5825	17.3005	15.899	21.3048	18.383	13.1505	19.9479	19.4144	20.5609	36.383	28.5641	35.1045	75.2741	31.8685	84.3123	37.1723	44.544	75.9749	30.2425	45.5105	77.7934	56.962			63.4556	67.3981	49.6944	47.9061		44.2976	33.6242	70.9896
52	8.5126	13.6971	14.6408	11.7854	8.53429	16.3047	14.0185	13.5956	5.11917	13.7355	21.7365	23.0897	12.0309	27.7843	20.2871	22.2405	17.5587	17.6013	20.0554	18.7417	12.5264	16.5148	19.2527	19.4231	35.0425	30.348	33.3952	73.7808	33.2417	73.1856	35.7017	43.1875	76.2415	28.0136	47.7003	78.1495						70.3657	47.5832		39.8064	35.431	73.0521
56	8.6354	12.7215	14.518	11.2331	7.93916	16.8882	13.4424	10.9677	7.28238	10.1197	20.6835	21.3295	12.9461	28.7408	19.4984	17.7994	17.6467	15.1013	23.7763	20.8683	13.4243	15.5012	20.1072	22.0753	36.5585	28.5273	40.1419	74.6765	34.352	76.0284	31.5546	43.9688	77.1588	23.44	43.1414	83.0328						6.72645			41.7257	40.5527	63.7188
60	9.39665	12.4837	15.0094	10.3692	10.0835	15.4625	14.2773	15.0766	6.59521	10.5092	22.5554	20.7397	13.1515	28.6764	21.6669	19.4223	20.3462	16.6479	20.2478	18.1228	12.3478	14.9639	18.9374	20.0481	32.1489	32.1063	39.0041	78.5438	32.0704	84.6784	34.6681	48.0799	76.0072	28.5477	45.1702	84.7558						65.982			46.7976	37.074	72.4049
64	9.10077	2.13198	14.6645	11.0085	8.11228	18.6548	14.3359	11.0127	6.38342	9.10569	19.7229	19.0423	14.0543	29.3503	19.9296	21.6964	18.3803	17.9138	19.6831	18.1918	14.5927	18.6291	18.1847	21.6691	34.4468	34.4002	41.5641	77.7166	37.4327	83.7129	37.6681	51.7176	78.078	25.6982	47.6571	82.2247									40.5144	36.7901	77.1875
68	9.96979	21.25	13.3001	11.4777	9.28816	18.6609	14.4043	12.5956	6.13731	11.7958	13.7204	22.9244	13.0689	27.2734	21.9897	19.4669	17.1714	16.5961	20.2182	19.8267	12.7543	17.1665	18.482	19.613	32.6436	33.386	36.6512	78.7875	39.5756	93.3431	37.2773	45.831	79.151	28.0272	42.4738	85.0949									41.8031	39.8529
72	9.16817	12.9773	15.1371	10.8954	9.37223	17.0768	14.0137	11.0276	6.44819	10.8456	19.7549	21.191	14.5389	29.7224	23.4667	17.0641	18.5387	15.3919	19.4814	20.3133	12.9141	17.6291	21.1248	20.4776	39.5904	35.095	39.2686	80.2667	56.6253	87.7776	34.7034	45.6227	80.6798	28.282	41.4791	84.2601									39.0669	41.359
76	8.83707	1.82209	14.551	11.4969	7.51881	17.2015	13.8281	12.4234	6.37047	9.1583	16.6441	21.4769	12.8604	25.8135	20.7126	21.8172	19.9478	16.2972	20.4616	16.5121	12.3333	16.9325	19.9284	20.2901	37.8192	37.2031	37.1255	82.3991		86.4917	34.416	48.4572	79.5978	24.9857	42.9712	82.6383										49.3577
80	10.7224	11.3657	14.6635	8.36538	7.7583	15.5123	13.2471	10.3059	5.72733	9.06467	14.4643	21.141	12.299	25.0803	22.4492	18.0777	19.4014	17.8072	24.545	17.624	12.9753	18.6268	18.5414	23.6619	37.4628	37.8996	35.0205	85.4043		105.366	35.521	49.1401	79.9448	28.6553	42.7893	85.3596
84	9.61335	11.2942	14.1304	15.2954	7.55918	17.5172	13.2373	12.4136	5.23575	10.2239	18.4156	20.2179	13.6281	27.3119	24.8804	19.4905	20.0059	18.4246	23.2456	17.8261	12.6701	16.8981	18.6604	28.5337	41.9468	42.2922	35.7508	85.969		97.0042	36.937	45.3692	80.7917	27.5388	42.127	88.4479
88	9.80491	12.1878	13.768	9.60077	8.82356	15.274	14.9209	11.4159	6.80764	8.00531	15.7241	21.0782	13.6555	25.6346	21.4533	18.2258	19.6185	14.752	23.2083	19.2148	14.0119	17.4733	19.964	25.4087	35.7128	40.2197	34.8024	80.7181		100.473	34.0164	49.2014	82.5687	24.6826	45.2814	85.6027
92	8.82636	11.5564	12.5444	11.3523	8.76659	16.4521	14.1309	11.1509	6.24417	10.0169	16.8054	19.2321	13.6246	26.5042	21.0031	19.77	19.8533	17.3626	20.3109	20.5595	14.1641	18.4135	18.6536	25.4087	38.3564	3.34264	37.7107	83.9805		93.2976	34.895	44.6296	82.6673	31.876	41.3364	89.6053
96	9.40264	11.2442	13.8913	9.52462	7.93916	16.3655	13.2568	10.9931	5.57254	9.79585	16.1084	20.6974	14.1012	29.2107	22.8991	22.0814	21.3732	16.6607	19.2023	18.539	13.9388	16.8555	21.0743	24.5673	37.6277	49.0368	35.7789	86.5499		100.265	35.2647	45.3646	82.5382	28.0177	45.733	86.786
100	9.83144	2.20233	14.0789	11.7077	8.88053	18.2561	13.4473	12.3451	5.41451	8.7722	17.1552	23.459	13.9784	26.1288	21.6248	19.062	22.9871	16.7176	20.0784	19.4668	13.364	17.3128	19.4536	23.9503	36.3404	48.6461	38.9733	89.7185		105.23	38.5546	50.7257	84.0018	25.562	40.4359
104	9.00384	0.43547	12.8672	12.6231	10.4099	15.8507	13.8477	11.2788	6.21049	11.1115	16.705	20.4987	13.7337	26.4841	23.26	20.9407	23.527	17.5398	20.7566	19.7334	13.2075	15.0894	20.5541	22.1074	42.7447	47.8622	38.9045	97.416			36.7815	47.1817	84.2433	27.1315	46.6414
108	10.0037	12.4744	12.9584	12.5092	9.2052	16.2727	13.5742	11.9389	7.05959	9.3388	19.1071	21.3333	14.2942	24.2107	21.2793	23.2615	21.7488	16.3038	23.8048	19.3766	11.6939	19.1161	20.1613	26.234		49.7387	39.1837	85.3264			38.2681	46.2026	85.5632	26.8467	47.1479
112	9.36322	12.9727	13.3389	13.5431	9.31471	16.4429	13.6465	10.1947	5.5285	7.85859	16.1262	21.509	14.3176	27.2166	23.3854	20.6029	23.4214	16.6021	21.2522	21.1957	14.0366	16.6611	16.564	25.4247		55.8373	40.7587				38.2773	51.5	84.7539	26.3447	48.2578
116	9.56504	13.5233	13.2831	14.5823	7.78706	16.7353	13.3267	12.1509	5.83225	10.499	19.064	21.9487	14.7385	27.5418	22.5803	21.9223	22.5	15.9403	19.2511	19.406	15.5221	16.5758	18.1347	25.7612		67.019	40.1856				39.4454	50.9618	85.6575	26.0579	46.8194
120	9.36125	13.1163	13.1749	12.04	8.33739	15.097	13.4863	9.62212	7.27008	9.23069	20.3011	22.5564	15.034	28.913	22.6588	22.322	23.3216	17.1718	19.5345	18.25	12.2679	16.4005	18.4464	27.2356			38.952				40.6975	47.1586	86.1935	26.5838	43.9922
124	10.9688	12.561	13.8998	0.71077	8.96128	16.0362	12.8369	8.61348	7.64443	11.3369	16.968	23.0949	14.5367	25.9866	19.4368	19.833	23.4501	15.6032	18.7818	19.4156	11.818	16.9982	18.4622	29.1987			40.6168				36.4118	45.6389	87.1119	24.0395	3.01178
128	9.74543	14.1099	11.7245	10.2638	9.08075	17.8329	14.331	10.6561	7.40803	8.86631	17.2666	24.3603	13.739	27.8503	22.2814	22.1891	22.3357	16.9326	19.3925	21.1995	12.8878	19.6582	18.8703	20.6074			43.5071				39.5756	51.6401		24.3842	39.2631
132	9.0605	13.9785	14.7779	12.4885	9.12002	16.2445	13.4424	11.9032	6.67746	8.40637	15.8805	25.9744	15.1294	27.9699	23.4219	24.1408	21.9718	17.5683	20.1447	25.835	13.256	18.2933	20.1	22.492			41.2555				38.9958	47.853		27.2786	44.7343
136	10.292	16.0773	13.7079	14.0531	9.10066	17.8514	15.2685	11.3168	5.94236	10.6892	15.3017	23.141	15.3512	27.3069	20.6787	20.9039	23.794	17.6669	20.9496	6.01023	13.7457	16.7654	16.8207	21.4663			45.5513				36.8781	49.1875		27.0116	38.1073
140	8.95232	14.0041	12.682	11.5769	9.22069	15.3065	14.5264	10.163	6.55181	8.46042	16.3978	22.7962	13.5031	27.6087	20.8767	23.2148	25.5986	17.7119	20.5943	16.7794	14.227	16.1653	18.1554	19.9599			47.5497				42.2059	56.9838		24.1982	46.1885
144	9.8886	16.6581	14.0019	13.7169	8.52102	16.9945	12.6758	10.0392	7.43005	6.65106	14.5936	21.2731	15.9974	25.643	22.2176	20.7211	26.3674	19.3604	20.8936	19.3868	14.0323	15.8762	18.1712	24.7997			41.676				38.6143	50.9849		26.6832	46.8508
148	8.46688	11.4337	12.5487	16.4308	9.06748	15.5768	13.4619	9.72581	7.39249	7.1805	15.6921	21.4808	15.4059	30	21.5931	20.4097	28.7559	14.8498	22.6831	20.1138	13.6471	15.4301	18.2793	23.2853			51.0693				35.8584	53.6678		25.7064	42.9594
152	8.88006	16.0326	12.4674	12.4092	9.37058	15.8286	12.7539	10.8255	8.09391	10.9812	14.314	24.1654	15.4006	27.7508	21.6977	22.0951	28.257	16.2747	21.364	17.7481	14.5961	17.4443	18.6081	23.5938			46.5379				41.1958	47.1134		27.218	43.5602
156	9.87882	12.9692	12.5988	13.1123	7.9823	14.9459	14.3604	9.13364	6.6101	6.86873	15.3448	25.4051	15.379	27.699	22.17	22.0226	26.1854	18.7867	33.6623	15.9444	14.864	18.9082	18.1171	25.1042			57.7402				40.5588	48.2454		28.9959	46.0209
160	10.2331	13.2581	11.8006	12.6031	8.25774	18.1843	10.7617	10.2725	6.36788	9.61149	15.3307	22.0154	15.8657	29.4231	22.2606	22.0956	27.811	17.5683	24.1118	19.7807	13.2721	17.0764	20.1676	23.7011			63.5344				38.3571	51.1435		28.5565	45.3927
164	9.86083	13.9796	13.6768	11.6439	7.11283	17.2396	12.7441	9.6682	7.36658	10.9817	16.2906	22.668	14.6705	27.8428	23.0514	20.2568	28.7383	18.242	11.5247	20.6132	14.1199	18.4538	20.1649	22.9207							41.479	45.5116		27.0014
168	9.67211	13.3413	12.7221	12.9569	7.74613	15.973	14.9707	10.5081	6.41775	8.58398	15.3818	23.4718	15.8569	27.985	21.5492	24.8587	31.9366	16.9056	29.8586	20.4469	13.8427	18.3075	17.65	23.7492							43.9424	48.9271		25.1975
172	9.54994	14.1134	13.0435	13.3638	9.52987	15.0755	13.5889	9.77823	6.57966	7.77799	14.2143	24.1154	15.0627	31.1789	21.6532	20.9506	30.2641	18.0276	34.4079	19.1061	12.7092	17.404	17.9631	24.1082							41.1723	51.6424		29.9871
176	8.77772	11.943	13.3034	10.7277	10.0028	15.8145	10.9204	11.5818	6.44624	7.94595	15.3171	21.6744	15.9815	28.3946	23.3051	24.7164	31.3674	19.5043	1.2955	21.8274	15.0366	17.6191	14.8108	24.4599							44.3193	50.0428		28.03
180	9.27425	10.6233	12.7457	13.3139	9.42478	15.43	13.0322	11.712	5.89378	8.12017	16.9581	21.6654	16.1316	31.6973	20.8982	20.771	33.2101	17.5626	20.0773	19.2717	13.4243	18.6522	20.2554	27.2276							42.2185	52.1065		27.8563
184	9.44348	11.8308	12.6337	10.7685	8.66814	16.3821	12.6221	10.6054	6.36723	10.8847	14.0456	22.9359	16.352	28.6455	23.387	26.4302	30.3662	18.0967	19.7933	19.4495	14.2015	17.6866	20.0734	25.4047							44.6155	57.0486		28.3106
188	10.4375	12.686	13.673	10.6508	8.37445	16.0627	13.0566	9.38537	5.43394	8.8721	15.8707	24.5526	14.636	29.3896	20.1613	25.2363	35.8445	18.8003	37.6645	19.3913	15.7576	18.949	18.4315	25.2292							46.9319	58.1366		25.2391
192	9.96924	13.3954	12.5643	9.97308	7.60122	16.1628	14.668	9.43548	5.6535	7.68292	15.0222	24	15.436	30.1923	21.8512	25.2195	41.919	16.0441	9.01042	24.2072	14.6258	15.5196	18.4487	26.2412							39.1844	55.6482		26.0266
196	8.58808	12.9965	13.0808	15.1938	8.31416	15.551	13.3643	9.65438	6.78692	7.78234	17.3707	22.7526	17.428	31.0117	23.1317	25.5115	40.534	18.3746	20.2785	18.3926	13.881	15.0527	17.4045	24.6971							42.0786	53.6458		25.8304
200	9.95517	11.7733	13.0983	13.0261	8.26715	16.5037	14.834	9.18836	6.21438	10.5241	16.0388	24.9282	16.2774	30.7776	22.3337	22.6996	48.4331	19.6081	16.9622	18.8657	13.733	17.487	16.4851	27.48							42.1445	55.8102		29.4196
204	9.4898	11.6715	11.8266	11.4515	8.5719	15.0141	12.1191	9.22062	7.45596	8.94981	14.1293	26.7692	15.5901	33.8712	22.2164	25.552		18.6024	16.6201	18.452	14.4473	15.747	17.3504	25.8798							46.3571	54.0393		28.7827
208	9.29791	13.6058	11.147	10.7715	8.11228	15.9128	12.522	8.69988	5.9171	7.47828	15.774	25.641	16.9037	31.2291	21.0314	25		16.6345	19.4622	20.9188	13.9311	16.9976	17.8315	26.7452							50.4748	58.5417		27.2991
212	10.1417	11.8564	13.0624	12.7838	8.18252	16.6014	12.9819	9.07431	6.15479	9.70512	15.468	22.7321	15.9753	29.1973	20.8692	25.886		18.7551	18.7637	18.9009	14.5672	16.5101	21.1964	27.6034							48.0546	71.3889		27.7146
216	10.4159	13.4215	12.5586	12.4246	8.03982	15.0203	14.1553	8.60541	5.92552	9.44643	15.5209	21.1282	15.2398	35.6689	21.207	24.8004		16.165	17.7341	17.2379	13.5918	16.0533	5.99009	28.0312							44.6626			26.5157
220	10.3499	9.82733	12.7505	10.5446	8.02378	13.6136	14.5801	9.78571	5.8886	7.19691	11.6583	21.7397	17.4483	31.8813	21.2014	23.5982		19.1234	18.9397	20.9578	13.983	16.2204	19.5788	28.766							49.3908			26.78
224	9.189	13.6512	13.4215	10.0715	8.69967	13.2844	12.9062	10.2932	6.53368	7.04199	15.1453	23.5603	17.5	35.4515	21.0417	24.3645		19.1667	19.3207	19.6208	13.3469	14.8205	18.754	29.7203										26.515
228	9.53569	11.6919	15.2032	10.1708	9.70686	15.4896	13.4619	8.09505	6.46179	9.0917	14.7642	24.6359	16.0132	31.3127	18.9838	24.6161		18.3316	18.3925	19.6317	14.3546	15.064	18.3464	29.0529										28.6505
232	9.95476	12.7151	13.1994	9.30385	8.54923	15.7672	13.5059	8.98502	5.91969	8.26593	15.6773	24.4231	16.0018	32.9097	19.9536	28.3865		17.5265	18.29	17.5786	14.3044	13.8951	16.9315	28										26.3624
236	10.3763	13.1058	13.2703	9.06231	8.73507	15.1044	12.584	8.86233	5.72409	6.54199	13.1041	22.6256	16.6488	34.5067	19.146	27.5383		20.4992	16.869	17.5838	14.7679	15.8833	18.8369	29.8686										25.8372
240	9.42239	13.186	14.2202	11.7092	8.57135	16.312	12.7837	9.37615	5.68653	8.51786	16.9027	22.6987	16.6859	35.9866	22.0688	25.8613		18.7645	18.7719	17.4636	14.5315	15.7002	18.0135	31.1955										26.5633
244	9.6141	14.0186	14.4282	9.06462	8.16427	14.035	15.5137	8.02592	6.05699	8.61438	13.4692	24.1026	17.8657	36.1789	21.2696	23.9385		20.7167	20.8717	19.5154	14.6174	14.3495	19.5531	31.4423										28.5961
248	9.01013	12.8512	13.6153	10.9115	7.88219	15.4152	14.0674	8.7523	6.80635	6.87597	14.2549	22.0462	16.4351	35.6522	21.0844	22.3477		17.8808	16.8531	18.3817	14.023	15.3774	18.4153	26.9808										24.6982
252	8.95059	12.1959	14.4849	12.2354	7.85454	14.3053	16.1816	11.8111	6.22085	7.17471	15.7087	22.8961	16.3397	37.2324	20.8615	28.3193		19.6789	19.7516	18.3075	13.6029	17.8193	16.7477	29.9952										26.7405
256	10.2663	11.1663	14.3431	10.3777	9.79978	15.3053	15.874	9.50576	5.41645	7.41264	14.6041	20.3474	16.485	34.1221	20.7509	22.896		20.4596	20.2116	19.7276	14.3605	16.8021	18.5856	28.3694										24.6199
260	10.622	10.8628	14.9055	11.4377	7.98009	14.2101	11.1665	9.17281	5.7228	10.0661	16.6127	25.4744	14.8679	33.9549	21.014	25.7563		21.494	17.6327	19.1534	14.835	15.9923	16.5586	26.9335										25.4005
264	9.68539	12.4302	15.1181	10.3785	6.87334	15.027	16.2158	10.6325	7.41192	8.1945	16.4021	22.4487	14.814	34.5401	21.2341	26.2132		19.4582	17.5926	17.7033	13.443	16.7968	16.4914	30.2083										23.0082
268	10.3896	10.7889	14.3526	9.37923	8.59015	13.5891	13.7031	9.11521	6.30311	8.26544	14.92	27.2564	13.845	32.0067	0.79514	23.9706		20.1081	19.3004	19.0428	13.9158	15.7784	18.3914	30.8133										22.8345
272	9.96829	13.6454	10.9735	12.6592	6.93805	16.2089	14.4287	8.87615	7.00712	7.38658	17.4895	22.9244	14.6988	35.209	20.1245	28.8918		18.5242	18.8799	18.7807	14.7219	15.9331	18.6428	30.1466										22.6594
276	9.3079	14.7093	13.2963	12.4508	7.8844	18.2574	14.8682	8.85253	5.83161	9.23793	13.5776	20.0295	13.269	34.4398	20.3337	24.2342		20.4266	18.0828	19.6957	14.2806	15.3679	18.7108	27.3694										20.6233
280	9.96685	11.2895	13.7136	10.7615	8.18363	15.8397	13.1201	9.56048	6.44754	8.01689	13.3664	23.2269	14.9112	37.9682	17.8051	28.0042		18.2258	18.2714	20.1445	15.3563	16.1505	19.4482	28.1971										25.9673
284	10.7373	8.93081	12.9754	12.0639	7.41427	12.9306	14.1602	9.74424	5.7636	8.11293	15.5517	23.4897	14.6855	33.1773	19.4801	26.1922		18.1564	15.9698	18.9917	14.7815	14.5817	21.0491	28.2051										22.5184
288	9.70527	10.8355	13.4589	11.1846	6.92588	15.543	14.0137	9.54435	6.68847	9.0888	13.6804	25.6154	15.7522	36.7308	18.3789	27.5546		17.3475	17.2527	19.3951	14.9685	13.9159	18.2784	27.4679										21.0831
292	10.7535	10.6843	13.5397	10.1485	7.22622	13.9644	13.665	9.16475	5.47668	7.00483	11.428	19.6654	13.1246	33.4365	19.3633	27.8871		17.816	19.8832	20.0588	13.3342	15.9005	19.8851	20.9816										22.8345
296	8.0107	10.7134	13.5279	14.1846	7.5177	13.449	13.1479	8.98502	6.78238	7.54537	14.6472	26.0859	15.8397	34.1304	19.4654	28.5956		18.4124	19.9309	18.5767	13.9413	13.7239	17.9401	5.2516										23.2153
300	10.2654	12.3756	13.3459	12.2346	7.78485	13.8501	12.0254	7.67051	6.69495	8.52461	12.4138	27.2205	13.9059	35.1003	19.2917	26.5179		18.6661	18.0521	17.9732	13.1275	14.6558	18.1545	28.371										24.3399
304	9.78324	11.5872	13.6957	11.3192	8.45631	14.5393	17.3242	9.35138	6.26749	7.58832	16.3855	25.9744	12.8684	36.4214	23.0174	28.959		21.405	18.83	17.2455	13.9592	14.779	19.6658	28.1562										23.0327
308	9.52961	10.3105	13.8998	10.7408	8.19746	13.5412	12.793	10.148	5.59521	10.0357	13.7414	26.1897	14.7721	37.2241	22.0109	23.6807		19.1621	18.8586	18.1292	14.114	12.8833	20.5874	25.8333										24.2984
312	9.78505	12.9791	13.345	13.7523	7.50774	14.309	16.8359	10.352	7.85881	7.77075	13.5283	23.5949	15.6148	37.2659	19.8113	28.3293		22.4454	20.5477	19.3248	12.8257	13.843	21.7293	24.2051										25.5865
316	8.42179	11.1884	13.5818	12.3631	8.59735	13.102	11.5469	8.62903	7.0149	8.23214	16	21.6564	13.3467	39.2308	20.8742	26.428		19.7824	18.3723	39.0026	14.9167	12.9739	19.9077	28.3405										24.4898
320	9.57968	10.5953	14.6678	13.0823	8.2052	13.8477	12.9829	9.97926	6.58614	7.89334	14.0579	24.6218	13.5777	36.8646	21.7319	26.7868		22.3217	19.2785	22.5361	12.7628	16.1037	22.1284	26.7949										21.1485
324	9.95702	11.3262	13.8941	14.6954	8.12611	14.5276	12.8926	9.29781	6.01166	9.76014	15.202	24.1154	13.4448	37.6589	20.6666	26.9748		19.616	19.477	21.4845	13.1616	14.0397	21.1667											21.5484
328	10.6908	10.8581	12.9693	13.44	7.0531	16.2248	13.7646	9.4182	6.30764	6.67471	17.3769	22.9064	13.7862	37.1739	20.0526	26.7925		19.3126	18.7933	22.7774	13.6573	13.3217	20.0901											24.1608
332	9.38209	10.9308	15.052	11.4892	7.95741	13.3599	10.8979	7.27189	6.21308	9.18726	16.6502	22.8641	13.1475	39.0552	20.2042	22.9506		20.7002	20.943	24.2177	12.9014	15.9378	22.2216											21.6212
336	9.19126	10.1837	12.94	13.6154	8.60951	13.6468	12.7422	8.7477	6.93653	7.68292	16.7057	23.1923	13.6661	37.1488	20.5414	23.1933		21.3851	17.9101	21.3145	13.415	15.0071	20.8063											22.6941
340	9.39164	10.8919	13.2561	14.0831	7.04535	12.1566	14.1748	9.69643	7.5272	6.45994	17.4015	24.641	13.5128	39.398	19.6283	29.2279		18.7972	20.4989	21.3105	12.648	11.8602	21.0721											23.8862
344	10.3197	10.4116	14.6503	13.2754	8.50996	15.0098	11.3086	9.26094	7.37889	7.64286	17.5603	23.0295	13.9086	35.6522	19.0673	27.4322		19.4266	21.2697	24.2986	15.5289	15.9064	20.4306											23.8025
348	9.93461	11.0587	14.4187	13.8646	7.96903	13.914	13.0469	8.39228	6.31995	7.61004	13.3128	25.2128	14.1705	38.4114	22.6046	24.3508		20.6243	18.2977	22.9552	14.1318	13.5977	20.7428											22.2234
352	9.37137	9.86221	14.4471	12.4369	8.03982	14.3686	12.502	9.75806	7.00194	7.7833	15.0985	22.6282	15.1718	37.7843	19.0669	25.1365		20.3763	19.1436	20.9104	13.432	13.3116	22.1802											21.9748
356	10.0542	9.88081	13.9887	13.4777	8.43805	15.7721	13.1958	7.70219	6.62953	7.26351	17.4323	23.3205	14.7407	36.9649	20.1532	27.1933		19.8649	20.3361	22.5763	13.9626	13.596	21.8446											19.7371
360	9.78087	12.5233	14.3242	10.9769	7.6521	14.8004	10.5674	8.92915	6.00842	7.89382	15.1786	25.5103	14.0221	39.0468	19.7706	26.9748		20.8259	23.0493	20.9125	13.1752	13.6878	21.018											21.4762
364	10.3514	9.68081	13.4357	11.0969	8.83905	19.0848	11.8062	11.3808	6.83355	8.92761	15.4544	24.609	14.428	39.9248	20.6747	22.0326		17.0191	20.3756	20.9048	12.9056	15.2174	22.1937											24.6914
368	9.25591	12.15	14.8393	12.6985	7.75221	14.7445	12.9102	10.3905	5.45013	10.3494	14.5154	23.0987	13.6634	40.0836	20.0227	42.9622		20.5771	19.6327	22.0685	13.8707	13.4467	22.8851											22.3644
372	9.50062	11.7477	14.206	9.84462	7.55586	12.8237	14.6729	7.90035	6.10233	8.45801	16.2223	25.9667	15.159	38.7375	18.9854			19.599	17.3114	18.5084	12.9073	12.8134	24.9117											23.6396
376	9.45775	12.3355	15.397	11.7992	7.10619	12.5344	13.2568	9.64977	5.54793	7.55454	12.9618	23.2641	13.7368	39.4565	19.6569			22.5816	20.597	18.8153	13.0527	14.6297	24.0766											22.6683
380	8.755	11.7994	13.7311	9.56769	7.69801	14.1222	11.8066	10.5392	5.24417	7.90347	17.931	23.4449	14.064	40.6104	20.9156			22.2401	16.7094	20.7297	13.1616	13.2921	23.1856											23.3501
384	9.90748	10.9407	13.7344	9.58385	7.63551	13.9736	14.3359	9.95219	5.89508	8.77413	15.4557	23.6795	14.6784	41.6639	18.5255			22.38	18.2067	19.9823	13.1378	14.9206	24.3815											22.297
388	9.88386	10.8855	13.7004	9.98769	7.44635	14.4281	11.6372	10.8088	6.45272	9.66844	15.6041	21.8654	12.8171	45.6605	20.0209			20.5569	21.5181	22.1681	13.4966	16.1303	22.9878											23.4258
392	9.7155	11.2767	14.3332	12.9369	7.8208	13.6075	14.7119	9.41935	6.09585	8.08205	16.6872	20.3372	14.1126	44.0301	19.2621			20.0933	21.705	20.1474	14.4592	14.3851	22.2613											19.0334
396	9.55778	12.3663	14.2297	11.0077	8.13993	14.4717	13.2495	10.3076	5.60881	7.35087	12.6016	22.7718	14.0177	41.5134	19.3151			23.4016	21.2993	19.3114	14.1641	13.8087	9.0473											20.7847
400	8.78335	11.6645	13.8474	12.6508	7.86615	13.2469	13.9648	10.2224	5.71503	5.67664	15.9852	25.341	13.7275	46.3629	20.0106			21.1214	23.3575	24.0561	14.3257	14.3116	23.9144											21.874
404	9.43458	9.64477	13.5208	11.8508	7.71571	15.1228	14.6045	10.0305	5.92034	5.71091	17.0099	25.3808	14.443	47.801	19.8761			23.4585	23.75	21.2613	14.0102	15.6943												20.5211
408	9.48501	10.7454	14.6834	10.7092	7.41704	13.8163	12.3438	10.2356	5.86723	8.72104	14.3676	21.9795	15.1634	46.2709	19.6899			22.9565	20.4836	21.7413	13.8087	13.032												23.2956
412	9.18321	10.3262	13.9074	11.2985	7.74779	14.8243	12.8223	8.02131	5.91775	6.93243	11.7143	24.409	13.0654	49.7408	21.8272			19.7753	20.6798	19.2751	13.2407	12.1611												21.5341
416	9.60262	12.8837	14.6645	11.6769	7.38274	16.7064	14.3696	8.74597	6.12047	9.69981	15.3054	26.3308	13.2244	47.2575	19.4197			22.7958	21.7895	20.7238	13.4277	13.4248												20.7139
420	9.70768	11.6994	14.1134	11.3785	8.32965	14.3606	16.582	9.30703	6.03174	9.2418	16.5043	25.1667	14.4775	49.5067	19.2223			21.6761	20.7379	21.8011	12.0604	13.2998												23.5082
424	3.28125	9.3186	14.551	11.5446	7.73617	14.8139	11.0254	11.1238	6.13536	6.32239	13.08	26.6077	12.7275	53.6957	19.4751			20.0896	19.5515	19.715	13.6803	12.3537												22.4884
428	9.70768	10.8628	14.3147	11.82	8.29867	16.855	13.4912	9.18318	5.94171	7.87162	15.0788	26.959	15.458	55.3512	20.4639			22.8973	21.5598	22.2301	12.1998	13.8134												22.0347
432	8.86198	10.1983	13.8752	10.6392	7.72069	13.4459	14.6631	10.0847	5.62435	9.90444	12.8867	22.641	12.6042	54.0886	19.3643			21.6837	19.6058	20.6152	12.7432	15.0036												21.8985
436	8.3431	12.3093	12.9111	12.0977	8.86062	16.1327	12.4609	10.0207	5.24611	8.90589	14.0542	24.6538	13.5225	54.2726	19.0875			22.3114	20.784	21.121	12.4447	12.5681												21.3529
440	9.86979	11.018	14.5699	12.0054	7.01217	17.4017	17.1826	9.13767	5.60363	7.26641	15.9975	25.7308	12.7646	51.5468	20.1404			21.8717	21.8065	20.6055	12.4532	12.2778												21.705
444	8.41406	10.0849	13.5255	10.9762	7.97677	14.3028	15.7812	8.52131	5.86075	8.24952	15.2143	23.4744	12.7292	50.7692	19.5996			23.037	21.3651	24.6507	13.0544	13.3762												21.4203
448	8.90951	10.2209	14.173	12.2292	8.72456	14.6443	12.915	9.46601	6.26749	7.29151	12.9378	26.1359	13.7699	53.9281	19.0859			22.1837	22.1875	21.5682	12.9107	13.2808												22.6342
452	8.26172	9.49535	15.6049	9.76308	9.53872	15.1818	15.3027	9.58583	5.98899	7.79151	12.8337	26.0141	14.0102		19.599			22.5612	24.2209	19.8413	12.8155	14.9935												21.639
456	8.30794	14.0221	13.2656	9.37538	8.62058	15.2832	12.2021	9.86175	5.41839	7.11004	15.5757	23.4192	13.36		18.6239			22.8703	18.4885	22.9398	12.6114	14.2085												20.4482
460	9.14323	7.5157	14.1872	12.2769	8.04867	17.0485	11.8799	8.18548	5.91775	8.87693	14.1022	21.7359	12.8414		21.0489			23.6186	21.8158	19.5643	13.9881	13.753												21.1465
464	8.38477	9.53663	14.1824	12.5462	8.51217	13.7518	12.6816	9.78802	6.08355	6.82674	16.6533	25.7731	14.1087		18.3213			20.1695	18.5482	21.9194	11.6905	13.811												23.0504
468	8.78906	8.94593	13.568	13.1554	7.14768	13.024	14.126	9.74597	5.1101	8.6472	17.5314	26.4231	11.6868		18.1996			20.7455	21.7796	18.3373	13.3019	11.9289												21.607
472	8.68099	10.6488	17.0085	13.3015	8.03263	14.1075	13.1435	9.80069	5.10622	8.00241	16.2863	24.0885	15.0636		18.5218			22.413	19.1014	19.3753	14.2424	12.237												19.6321
476	8.5918	11.4378	13.5633	10.6838	7.0531	14.8458	14.0137	10.1596	5.75777	6.78523	13.3337	26.1051	11.9775		17.7799			20.4613	19.0663	21.8877	12.3895	12.8768												21.8617
480	7.89648	9.32733	13.3544	9.01385	8.41372	13.5633	14.2041	11.1613	5.64767	6.27268	14.6546	25.3872	12.2588		18.1498			22.1971	19.6891	22.7774	12.3963	13.3015												22.8495
484	7.80729	9.67558	15.6238	10.1377	7.83684	14.2488	12.2803	8.04032	5.97409	7.44353	16.8534	23.2564	12.3935		19.1501			23.1337	21.0362	21.8378	12.0323	12.3294												23.9598
488	8.52539	9.76105	13.8705	10.4131	7.42976	14.1708	12.7051	9.91071	5.79339	7.53764	15.2118	27.8718	14.1921		18.4903			20.8666	22.7215	21.3603	11.8537	12.4117												25.5116
492	8.89063	12.2686	17.0889	9.33308	6.73673	15.8477	13.1299	8.48041	4.91904	8.64093	18.2328	26.3333	13.4178		18.1768			24.0927	20.6913	21.0503	14.0459	11.8821												22.8624
496	8.47396	10.464	13.7996	12.6439	7.77655	15.0166	13.8086	9.44182	6.02591	7.43147	14.0191	26.6538	13.2831		20.6999			21.618	22.5592	19.1036	14.3461	8.38448												21.7922
500	8.63151	9.37384	14.2897	12.8131	6.70631	14.5295	13.8232	9.47465	5.91256	6.6945	15.2956	21.6923	13.1639		18.3867			25.0435	21.4254	20.3515	13.5748	14.7287												23.0375
504	8.87565	10.3262	13.3459	9.68769	6.32688	12.6616	10.6738	9.71659	6	7.71573	14.0536	30.0256	12.7398		19.3456			22.2588	20.4649	20.7753	13.8044	13.2541												21.767
508	8.3776	9.78605	15.69	8.21	6.98949	14.4337	11.8374	10.6855	5.35557	5.3084	17.2044	26.3205	13.3578		20.7843			19.6758	21.7506	23.2756	13.6879	13.5646												22.4523
512	8.96484	9.925	13.5728	9.09846	7.52434	14.9324	12.4756	10.7258	6.86334	6.5362	14.3842	26.359	12.0985		21.424			24.1962	23.1743	22.0944	11.7007	13.4911												20.3788
516	8.6862	9.55465	14.6125	11.0231	7.08684	14.9668	10.6182	10.451	7.16127	8.21284	14.5874	27.4359	13.0004		20.708			21.5324	19.386	18.6145	13.6531	15.6588												22.1914
520	8.80404	9.225	13.7902	10.5885	7.76438	14.8206	13.3691	9.80933	5.78497	8.02606	16.718	21.8077	12.5521		20.1062			22.0455	20.4413	22.0543	12.0238	15.1677												22.3386
524	9.10221	10.464	13.965	9.54462	7.62555	17.1118	12.4121	9.20219	5.77008	8.16071	15.6281	25.7821	13.538		17.6196			21.6627	22.5954	20.8802	13.1395	17.7109												22.3685
528	9.91797	9.14651	14.4754	10.9446	7.78816	15.2789	13.7598	9.43664	6.45984	9.15058	14.7475	22.009	12.7606		21.1426			23.3396	20.9479	20.3948	12.3597	14.051												23.8753
532	8.60482	8.32384	13.9849	12.3046	7.46128	15.4631	12.915	10.4153	5.94624	8.25627	16.5887	23.9487	12.5583		20.8306			19.4943	18.727	22.517	13.409	14.9982												20.6914
536	9.66341	9.57384	14.7684	9.08308	7.09956	13.6701	13.6392	9.67972	5.39637	8.72056	14.4273	23.6936	12.0654		22.6628			21.5139	20.6266	23.205	12.858	14.4402												23.7262
540	9.21745	9.4657	13.4972	10.5677	7.09845	15.1843	13.1396	12.4764	6.37241	10.7375	14.4643	24.591	12.9541		21.7631			21.5765	20.5998	23.0365	13.0298	15.0142												21.2262
544	9.4681	9.61279	13.4064	10.5592	7.26493	13.7389	11.6206	9.81106	5.61982	11.403	11.5111	23.6744	12.5274		22.254			21.5003	20.2621	20.1112	13.6633	12.3472												21.9469
548	8.45443	9.44477	14.5274	9.92769	6.23562	15.215	14.021	9.64401	7.27915	7.70463	18.5899	23.15	11.8441		22.5414			25.6954	20.9435	20.9818	13.0774	13.5622												28.02
552	8.76497	9.76395	13.8516	9.85231	9.01549	15.1996	8.36621	8.91187	5.31541	8.33929	14.0062	22.8833	12.8547		20.4903			23.6396	19.3344	22.0346	13.4915	15.5942
556	8.65299	9.32616	13.8752	10.9208	7.70354	15.2396	10.77	10.3209	6.71632	8.60859	13.484	23.2846	12.3149		22.4866			24.0623	21.8366	23.0938	13.1947	14.4905
560	8.07878	10.8634	13.4102	8.29385	7.19358	15.8139	11.4893	10.8687	6.83679	5.92664	15.6035	24.241	13.1886		21.8549			22.6425	20.6639	20.6895	13.9907	12.6209
564	8.33919	9.32035	14.1446	8.86	7.12058	14.774	12.4902	9.45392	6.25324	7.264	13.7131	26.8718	11.9647		21.0728			20.2856	22.278	21.1699	12.3265	11.987
568	8.52539	10.8273	14.5988	11.7277	7.14989	17.6339	13.8428	9.07834	6.37759	7.7389	17.1552	23.7179	11.8613		22.7167			22.194	21.7429	19.6468	12.3878	12.7115
572	11.0456	9.86802	13.2798	10.0646	5.88496	13.8507	11.0815	9.53975	7.24028	6.53813	20.0985	24.0808	12.0605		23.8222			23.0518	18.6776	19.4946	11.8605	12.2814
576	8.56966	10.0547	12.7826	9.81692	6.90985	17.6843	10.9175	8.80242	7.07707	7.05164	18.3067	24.4141	12.4497		22.5536			21.7548	18.9254	22.8051	14.7662	13.2168
580	9.17318	9.68779	12.4012	10.33	6.86338	15.2273	11.958	8.47581	7.34003	7.70512	20.2771	24.2051	13.2814		24.486			23.4246	19.8936	23.6983	13.1735	13.0492
584	8.90234	9.70698	15.2457	11.3085	6.93473	13.3649	12.6025	8.68203	5.79404	8.30405	19.5628	21.5256	13.7292		24.8811			22.9864	22.7884	21.3377	14.1369	13.2524
588	7.99805	10.4773	15.4064	8.94	7.4469	13.1179	13.4277	11.8842	7.18718	8.66216	16.9095	23.4949	12.8366		21.0504			22.3527	21.551	23.1084	14.9328	12.9864
592	8.63477	10.7849	15.449	10.3708	7.08739	18.8907	12.9092	9.11348	6.64119	7.56805	13.9649	24.4962	12.6908		20.9885			20.7824	20.5696	22.0453	15.4847	16.6777
596	8.63542	10.036	16.8998	10.3885	7.94469	17.398	14.6484	7.67915	6.39508	6.56902	15.5413	22.6205	14.3648		21.5663			22.4903	19.6869	20.3803	15.3359	15.2453
600	8.52604	8.42326	14.3904	11.3346	7.59569	15.809	11.2114	8.91705	6.5829	7.45415	14.2303	25.7692	13.8653		21.8481			22.7466	22.3383	22.0371	13.5995	13.7642
604	9.38802	10.186	13.7429	10.4077	6.86781	13.9042	12.5146	8.93894	5.0706	8.23359	14.4791	24.4744	13.3339		22.9928			23.207	21.767	23.9746	14.6207	12.3525
608	8.66276	9.67093	13.9934	10.63	7.20962	16.0983	12.1943	9.2621	6.70531	7.56371	16.0542	22.8282	11.6034		20.2609			21.882	21.1129	21.3738	15.1896	12.8691
612	8.14714	8.86744	14.5974	10.0823	6.45188	16.5682	10.9648	9.67857	6.76619	10.8248	15.7254	24.7	12.9483		20.6569			21.1237	24.4435	24.0106	11.7407	12.5124
616	9.22331	11.1238	16.0373	14.1285	7.06969	15.2752	14.209	10.9649	7.36593	7.27124	20.4064	22.7962	12.6815		20.9598			23.7779	19.1458	17.1024	15.1845	13.564
620	8.48763	8.1814	16.276	11.0023	6.64436	15.0792	14.165	9.53399	8.02396	8.12886	15.431	21.6346	12.6882		20.345			23.8143	23.1382	22.7772	12.9226	12.282
624	8.23112	11.6262	15.3875	12.2054	7.28208	14.3808	14.8633	10.3531	6.25972	7.03958	14.4994	21.9744	14.3101		21.175			21.7511	21.7516	21.5607	15.3775	13.8075
628	9.00586	11.2093	12.8923	12.5223	7.22179	15.3163	12.0566	9.47235	6.03951	6.7389	15.524	22.9782	14.254		22.4729			25.1561	22.2133	20.9198	13.0876	14.8874
632	9.45247	10.1151	13.6768	9.27692	7.21681	15.2967	12.4648	8.43779	5.5544	6.43581	14.6878	23.9795	14.121		20.7133			22.7218	20.9243	21.5606	13.9524	13.5794
636	9.57682	9.64709	14.1163	9.41615	8.12721	13.9386	11.8115	8.76325	6.14184	7.23649	16.7679	22.5833	12.307		23.3079			27.1374	21.0981	18.1258	12.3274	14.0024
640	9.09375	9.00116	13.5728	8.51154	7.19746	14.0424	11.5562	7.42857	6.01166	7.96139	16.8781	24.6128	12.2235		22.292			23.3046	22.1902	21.0389	13.1922	13.2002
644	8.95638	11.7483	14.6739	10.7385	6.25111	15.1136	12.3779	12.0559	6.36852	8.86052	15.1416	23.4487	11.7579		20.8948			22.8791	19.5159	21.9867	13.0119	14.407
648	9.36328	12.9517	13.2278	11.5208	6.89712	14.7279	12.6611	11.5115	6.64184	7.13658	14.3658	21.9795	12.0813		20.8941			21.382	21.0159	23.832	12.1097	13.676
652	8.67839	11.0128	12.9504	9.00769	6.56029	14.9159	12.749	14.1953	6.67358	7.87886	15.859	23.3295	13.0442		19.5906			20.8933	20.1003	20.5344	13.4541	14.3531
656	8.92773	12.7727	14.6801	13.0908	7.61394	15.3888	15.9521	13.2632	6.35233	8.12838	17.1564	25.0192	13.6356		20.2923			22.593	20.1261	20.0516	13.5306	12.9899
660	8.80599	11.5204	15.534	9.14692	6.89768	14.656	13.8037	9.9977	5.7908	8.2751	17.4877	24.3423	12.701		22.6248			20.7179	20.9211	20.5538	13.2704	12.205
664	8.75911	10.8831	15.1276	12.2746	6.25774	15.5031	12.7246	9.26901	6.3478	6.54923	15.2389	27.5526	14.1343		24.4598			21.188	22.0252	22.8881	14.443	14.3957
668	8.48047	10.7477	15.4679	11.0869	6.96405	15	13.6768	9.20449	5.35687	7.0888	14.5733	26.4256	14.0618		24.3375			23.6303	18.9293	21.9162	13.2457	11.7186
672	9.22201	11.4779	13.6437	11.3561	6.25166	14.6192	14.043	9.81509	5.41192	7.46766	17.2716	23.0256	15.4827		25.7681			21.8649	20.0521	20.4957	13.1242	12.9722
676	8.26953	10.8529	13.577	10.8523	7.75277	14.8845	11.0449	9.23848	5.89249	7.36921	16.3054	24.0256	13.6922		22.4779			20.7551	20.3191	22.2128	13.7032	12.1783
680	9.81641	13.7576	14.4026	13.7054	7.40597	14.2033	14.5068	10.5495	5.81088	7.69836	16.8842	21.8897			24.312			23.7053	21.0488	21.5221	13.3214	13.8963
684	9.00326	10.6186	14.4471	10.6146	6.40874	15.9693	11.5479	10.5484	6.24158	6.32819	17.1262	23.7333			21.7086			22.3678	20.5954	22.9563	12.9065	11.7974
688	8.63021	10.0558	13.0198	11.9238	7.19137	17.8532	12.3584	9.30184	6.21244	7.38224	18.7118	23.641			21.5408			22.7125	19.5093	20.1957	14.2832	12.0296
692	9.02344	11.2064	14.0643	8.03846	7.00774	16.1413	16.3721	8.88364	5.86399	7.60907	14.0148	22.1154			20.2724			22.1672	21.2703	20.8095	13.6335	9.96209
696	8.42904	10.689	14.7401	11.3308	6.21626	13.6572	13.2681	9.62212	5.83549	8.14961	15.9039	23.9103			22.5336			21.7193	21.5888	20.6992	13.8163	10.8087
700	8.28906	11.193	14.3289	9.57077	6.73673	13.8962	14.5947	9.66014	6.16386	6.88948	19.6546	22.1538			23.405			26.3271	19.2363	18.9275	12.7815	13.5
704	8.54622	11.9209	16.0728	9.85846	7.54978	18.301	14.9414	9.77995	5.04339	8.59025	17.3091	24.359			22.3462			23.6305	20.46	21.8269	14.5629	12.9153
708	9.09831	11.0227	14.7968	11.8385	7.20465	14.2076	14.6143	10.712	5.91969	7.40203	16.0025	20.7744			22.4153			22.2318	20.6886	21.7651	13.9056	13.34
712	8.5306	11.1942	14.1257	10.7269	7.40155	13.449	13.2422	9.06394	6.42681	6.96236	16.3812	20.1333			22.6301			22.649	19.9123	21.3389	14.9388	12.0569
716	8.84766	9.66337	16.0161	9.80154	7.48617	15.1118	11.9775	10.5334	6.19819	6.13272	17.7592	23.4205			20.8795			21.7702	20.1195	20.9394	14.3078	13.2079
720	7.79557	10.1105	16.1248	10.5831	7.30199	15.2174	15.6934	11.7149	5.37694	8.24469	15.4427	24.4295			21.83			23.1055	21.8914	18.9872	13.7194	14.59
724	8.26758	11.25	14.5369	8.98	7.23396	14.3968	13.1982	9.50115	5.62759	5.77461	15.8571	22.9308			21.6146			22.1817	18.5905	20.6245	14.3537	11.5415
728	9.42057	10.5058	14.8204	8.67462	7.05531	14.9865	12.9639	10.254	6.15933	8.67181	19.2235	24.4615			21.4539			22.2201	21.1612	20.7492	13.7602	13.42
732	9.94987	12.093	15.9215	11.0469	7.24004	13.5774	13.5156	11.0449	6.54793	7.14286	18.2408	20.4538			20.5582			21.0779	19.6776	19.987	14.6658	11.9153
736	9.38542	12.9128	15.638	8.37308	7.31084	13.2033	13.794	9.46717	6.18135	6.71477	17.4618	20.4756			21.4524			23.9363	24.3311	21.0407	12.6845	12.2275
740	9.42253	10.9349	16.6871	9.54615	6.8042	15.9503	13.5156	10.9545	5.5272	5.89672	16.8473	21.191			19.9368			20.3521	22.4616	21.9696	13.8053	11.9662
744	7.75846	12.6622	15.3875	11.83	7.18031	16.6904	17.6562	10.1774	6.16775	6.95463	17.0148	23.4769			23.4396			24.0344	21.0439	24.4111	13.2355	14.5361
748	9.07943	10.725	14.1872	12.7985	7.99336	16.5381	14.8877	9.37039	6.52396	7.91023	17.3307	21.0987			23.3583			19.9005	20.3624	21.583	14.54	13.2139
752	7.82422	10.632	14.7713	10.7885	7.39934	16.4158	11.8994	9.13998	4.76878	5.93726	15.2592	20.9692			23.6827			21.428	19.9254	21.716	13.8461	12.1564
756	9.11393	9.40116	14.1626	12.3054	7.23617	14.6775	15.0488	11.1895	4.49288	9.73118	16.5216	19.9205			22.3643			24.2935	18.2275	21.1643	15.0663	12.1801
760	10.472	10.3291	15.7231	9.82692	7.75111	13.8833	11.9434	11.3727	6.10363	7.69884	17.1601	20.7218			22.5993			20.8092	19.6826	18.1172	15.1071	13.5314
764	9.11068	9.41686	15.2363	10.4323	6.93473	15.992	14.1065	12.9084	5.83744	7.20367	14.9323	23.8769			23.0673			21.2161	21.1272	21.2355	15.318	12.5219
768	9.10221	11.7529	15.4631	9.54846	7.38551	16.0405	14.5557	10.6561	5.93135	5.90058	18.4058	20.5269			23.0386			22.9949	19.2588	21.3747	13.6505	14.1019
772	9.5957	11.7442	14.8407	7.88154	6.90819	16.3943	14.7051	7.68145	5.93264	6.49903	17.1964	21.5859			22.9689			25.5048	19.8295	25.3357	13.1207	11.9224
776	9.12044	10.2791	14.121	9.02846	6.81029	15.1425	16.6113	9.35023	6.38342	7.63996	16.7057	19.6231			22.2354			22.3413	19.2577	20.95	14.989	14.1866
780	9.37826	10.1221	13.8615	9.27	7.26825	15.5774	13.7744	8.84735	4.5408	6.98407	15.2377	21.5282			20.5212			23.3979	19.5784	21.761	15.5612	12.9526
784	8.8112	9.15407	13.8374	10.2592	7.52102	14.9834	15.2832	11.0541	6.97474	8.19402	14.9852	21.8077			22.453			23.9383	21.5499	21.2022	15.9005	14.4366
788	9.05013	9.8407	14.4234	9.44	7.69524	14.8956	16.3721	9.86694	6.06023	7.3055	18.3319	23.0167			21.4782			21.1348	21.2193	19.3273	15.369	14.9852
792	8.89128	10.8256	14.7306	11.1462	9.86449	15.4945	15.044	9.77707	5.56347	6.82577	16.1195	24.4167			21.543			23.0498	18.9161	23.1373	15.0128	13.5421
796	9.08398	8.77849	15.0851	9.49462	7.29204	15.5246	17.4268	10.7483	6.08161	7.73552	17.9834	26.4359			22.1675			22.0227	19.4062	22.4884	15.1054	13.1552
800	9.57813	11.2523	14.6834	9.64231	7.40985	13.0884	13.4775	11.4159	5.30894	8.16602	15.335	21.1833			21.0423			22.9098	20.0625	22.549	14.4558	13.4822
804	8.10807	10.5797	17.1267	10.8231	7.32356	15.9742	14.5508	12.3819	5.99935	7.96863	16.1231	24.7846			21.1429			23.595	19.9775	19.7393	14.7857	11.5089
808	8.5918	10.2378	15.5009	9.78462	6.85509	18.7193	13.877	9.34793	5.7364	6.75724	15.0905	23.409			24.3742			21.5822	19.5175	23.5505	15.5187	12.0592
812	9.39388	10.9855	13.4868	12.4554	6.78816	16.059	14.7461	9.4038	5.5978	5.40203	16.4372	24.2538			21.3543			22.5745	18.3054	18.9189	14.983	11.8116
816	8.15755	11.6744	13.4641	9.33923	6.99668	15.492	13.2324	9.67915	7.39054	6.37403	13.8362	21.2205			21.7572			23.4073	20.3668	22.1963	13.3648	12.1819
820	9.39779	11.2343	13.294	11.9277	7.76162	16.8114	13.9111	10.2022	4.65803	7.10039	18.3922	22.0256			23.722			24.2218	20.0773	24.8383	14.8869	13.2239
824	8.56641	9.38198	15.4631	11.2215	6.74779	17.8372	12.6562	10.5662	6.55959	7.23359	18.4187	21.491			21.858			23.5387	22.0504	19.5857	15.5162	13.5817
828	9.58203	11.636	15.3025	10.7785	7.14491	16.8544	14.6753	9.84389	6.82578	7.22732	16.3091	20.8731			21.0993			22.0478	24.8213	20.2818	15.1862	11.8821
832	8.05208	9.56977	14.2675	9.22231	8.02046	16.8544	12.9346	10.6313	6.01036	8.40975	15.58	23.7692			23.7727			22.8709	21.1957	21.3767	16.2066	11.894
836	9.56641	12.0291	13.2892	11.34	7.09347	15.8993	12.6221	9.02247	5.99158	6.34266	14.4538	22.7333			20.6208			20.8535	19.1365	20.3776	14.2432	12.91
840	9.65234	13.3529	15.4773	10.7315	7.42257	15.8028	14.3115	9.80127	6.1114	7.13224	13.8935	21.6833			20.9131			23.1445	19.9375	18.6458	14.6641	11.8436
844	8.96289	9.5186	14.0076	11.5585	7.32965	16.3698	12.7832	9.18836	5.96762	6.85666	17.8202	23.6474			23.3484			20.5378	21.7763	21.3135	13.381	11.4248
848	9.48958	10.9419	12.1985	11.0931	7.95686	16.9472	15.2685	8.45219	6.85492	7.90734	17.2174	21.6615			22.8443			21.8165	18.432	19.4437	14.0799	12.1268
852	9.57161	11.6802	15.1229	9.03308	6.23507	14.4171	12.8076	9.95276	6.26554	6.68774	18.2494	23.991			22.0059			22.0592	19.602	21.974	15.2126	11.8282
856	9.40495	12.364	13.7807	10.3738	7.72788	14.9005	14.3506	9.51728	6.09715	6.19208	16.9975	21.2667			21.6121			24.3328	21.1831	19.6715	14.9303	13.7174
860	9.19857	8.6686	13.3365	11.1792	6.99668	14.5362	12.6904	9.91359	5.1237	6.90685	15.2642	20.8385			25.4841			22.7756	16.5219	23.7421	14.9992	12.5533
864	7.99414	11.5	14.1446	10.5777	7.21073	14.0848	11.9141	10.1446	5.80764	6.44305	15.5493	20.3859			23.7052			21.5518	18.659	19.8883	15.2168	12.5367
868	8.4082	10.8924	13.811	10.1423	6.95741	17.5166	12.5112	10.193	6.0272	9.05454	18.4421	21.6436			23.1049			18.4596	20.4792	20.6454	13.9668	12.6309
872	8.78125	9.11686	14.1281	9.40846	6.94469	15.648	6.94482	10.5179	7.78821	6.31612	19.343	23.9423			21.8608			20.9758	17.4446	22.5151	15.6097	12.7263
876	9.80013	10.2849	13.5354	9.38462	7.14657	15.9066	12.5391	9.05876	7.83938	7.52992	14.6958	21.3218			22.7843			21.1652	17.8169	19.138	15.0442	12.5237
880	8.08203	11.4477	15.9263	8.60538	8.0708	15.215	13.1299	8.59562	6.19948	6.53185	15.6059	20.0449			21.8428			24.3367	18.7741	21.5403	14.7313	12.6588
884	9.79427	9.97267	12.569	14.0123	7.9375	15.2432	13.3545	9.4182	7.06541	6.41988	17.6638	24.2692			22.6553			21.4349	19.1135	23.3178	15.2925	11.8584
888	7.88607	9.33605	13.7807	11.6508	6.55973	16.0252	13.5352	10.7373	6.75453	7.32046	17.4323	19.8013			22.4664			21.0685	18.6113	18.5047	15.4005	13.3827
892	8.35026	9.07384	14.0548	10.8146	7.14768	16.5694	14.9023	11.8646	6.79469	7.67423	16.282	23.1256			24.2811			24.4169	18.7242	21.4578	14.0731	12.891
896	9.41667	10.2773	14.2155	11.1408	7.64159	17.5381	10.8935	7.09793	7.26425	6.361	18.5985	21.8603			23.8596			22.1388	19.7643	21.578	13.3206	13.0936
900	8.71354	10.9349	13.5397	10.7731	6.44303	17.2046	13.7695	8.86694	7.32383	7.44981	17.6355	28.3333			22.7578			22.0356	20.9929	22.4353	14.0213	13.138
904	9.51888	11.0535	15.052	10.4477	6.89712	13.269	13.6719	9.51843	6.53368	7.99276	17.157	21.3			22.7235			23.7235	21.1667	19.1003	14.6225	12.8359
908	9.69792	9.71802	12.8875	9.41077	7.7865	13.8526	13.8477	9.07085	6.04663	8.77027	17.2937	25.141			21.3913			22.8012	20.1321	18.9586	15.7253	12.7316
912	9.68685	10.9372	14.1919	9.28231	7.58628	15.9883	13.2861	9.89401	6.86593	7.96091	13.9908	22.0359			23.1793			24.8549	20.5471	21.9947	14.2925	13.2393
916	9.05208	8.73314	15.2363	13.9123	7.5365	12.9779	12.5928	10.4049	7.48964	7.41988	17.5419	25.2821			25.4928			24.4198	20.7171	21.6195	15.5221	14.0024
920	9.25846	10.5384	13.9178	13.66	7.46128	16.7654	15.9033	8.49885	7.6658	8.20946	20.3879	22.4333			23.9013			23.591	18.7884	21.5389	14.2857	14.734
924	8.19141	11.4814	13.9839	11.9338	6.47843	14.6204	10.0288	10.7437	6.7215	5.85618	16.8116	20.2654			24.7226			25.3646	17.1891	21.6933	13.5391	12.4757
928	8.06185	12.0389	14.3715	8.19385	8.43805	12.5688	13.2524	10.14	6.35363	7.35521	16.5825	21.4872			23.6902			23.7395	20.915	19.9956	13.2032	13.3756
932	8.21159	8.75523	15.5671	14.0662	7.06416	15.0215	14.209	9.01901	6.38472	7.18871	15.242	20.6795			24.3032			23.1109	19.3936	21.497	13.6718	12.5486
936	8.92188	12.4419	14.707	10.6738	7.29038	13.715	13.0908	9.15783	6.82448	7.23214	13.7555	21.2962			24.3197			23.1874	22.7818	21.5934	14.3733	11.2251
940	9.19271	11.0029	12.4107	13.9139	7.08573	14.121	10.9253	12.4061	8.2513	6.12934	14.4883	20.5269			25.4854			20.7966	21.7149	19.9272	12.9762	12.9615
944	8.66276	10.2448	13.9669	10.9839	6.86615	14.9754	11.9316	10.083	6.93329	8.44353	16.3424	21.5526			22.7329			22.9494	20.6634	24.1805	14.1522	14.1611
948	8.69661	10.7465	13.3412	9.49769	7.84126	18.0799	11.8945	8.85426	5.76943	7.52992	15.0062	22.441			23.1663			23.7648	20.148	21.8798	12.7058	13.4941
952	9.65169	9.56337	14.9716	12.2761	8.08628	17.5025	13.8428	10.4188	6	7.1361	15.3984	22.7064			22.0794			22.0509	18.6968	19.1284	12.8087	14.2553
956	8.19076	10.0343	12.7363	10.6315	7.2594	13.5283	16.8506	10.0328	7.7092	7.39479	16.8307	22.4192			23.4483			23.1985	18.7884	22.1734	13.8257	15.125
960	8.7168	11.5116	14.0076	10.9046	6.86117	13.6388	13.5547	10.1198	7.37176	10.1564	17.734	22.1718			23.533			24.4969	20.6497	19.4779	13.0196	13.9254
964	8.38997	8.18837	13.4215	11.1415	8.27489	14.5553	12.3975	10.6469	7.57319	6.80985	15.1786	21.359			24.4555			22.9599	20.0493	22.3809	16.7645	13.5551
968	8.99935	10.5238	13.5709	10.9208	8.19137	13.9742	14.0234	9.38998	7.28627	7.85183	16.7672	19.3013			23.8484			26.2056	20.3679	22.99	14.1037	12.5207
972	8.27018	9.55407	14.7354	10.5361	6.88053	15.1351	15.4443	8.68836	7.61593	9.26544	15.6521	21.4615			21.2933			23.1837	21.1513	19.7202	15.256	13.6143
976	8.0931	11.2244	13.3804	9.99077	6.48673	13.2273	9.57031	9.61694	6.77526	7.2278	17.6367	19.5974			23.4754			24.1749	17.4868	22.66	15.0757	14.5326
980	9.02799	11.1459	14.2391	10.7423	8.24447	17.7089	13.5205	11.0213	6.3601	7.93292	18.1466	20.7654			21.7108			23.1112	22.5713	21.7476	14.7483	12.7482
984	9.2207	9.02907	13.9452	12.6761	6.81582	15.379	12.8281	9.95968	6.38925	7.54199	17.2506	21.5474			22.7758			23.4926	18.6409	22.4189	15.0612	14.0492
988	9.0931	11.4186	13.6427	12.6154	7.71903	15.476	12.4023	9.77419	6.35622	6.34073	17.1336	19.8974			25.0327			22.4792	21.2648	24.1883	13.7602	14.9514
992	9.50326	11.7209	14.5893	11.7331	6.6427	14.855	13.7891	10.3335	7.87111	7.41071	15.3017	19.2513			21.7273			23.0973	23.3394	20.6498	15.8963	12.3169
996	8.07031	8.87965	15.6805	10.8877	7.97843	16.6278	13.5791	10.326	7.68199	7.83784	15.8405	19.0333			21.7621			23.6269	21.0905	19.807	14.4235	13.0687
1000	9.40169	10.5547	15.2429	7.80231	7.52544	12.6566	12.1729	11.7247	6.76813	9.17905	14.0671	19.0397			21.0162			21.7039	21.2982	19.5791	13.6369	13.6777
1004	9.79753	9.72674	12.5236	13.12	7.15155	13.1689	13.3154	12.5709	6.72992	6.40782	15.3448	20.2346			23.1955			25.3336	19.4057	19.6967	14.4439	14.8892
1008	9.78711	11.1483	14.4943	7.98231	6.01936	16.1855	12.8516	7.23099	6.65479	6.86873	14.3922	20.0833			22.5454			25.8703	20.7511	20.9117	15.1786	14.7743
1012	8.62174	8.76395	13.4688	12.7046	7.77931	14.6155	12.2993	9.75	6.38083	7.73069	16.6293	19.4718			22.3135			22.3328	20.5104	21.5978	15.114	12.8572
1016	8.77734	10.4767	14.3573	12.4492	6.2865	14.6898	13.833	10.3116	8.35751	7.26207	19.157	18.2			22.9794			22.0464	22.2971	21.4875	14.0655	13.247
1020	9.88216	8.53023	15.0898	11.2685	6.80697	17.4459	14.4873	8.447	7.00065	8.25965	14.9938	18.7936			24.2528			23.5006	21.3273	22.3919	13.6828	11.8673
1024	8.43099	13.0988	13.5539	9.15385	6.90155	14.726	13.9355	10.4689	7.43782	7.2751	13.8916	18.8436			23.0822			24.3018	22.1288	21.0446	15.7024	13.0806
1028	9.50195	11.5424	14.4802	10.3169	7.20962	13.4619	9.44287	9.94297	6.72474	7.27751	17.9002	20.6064			22.8512			23.4886	19.8218	23.4175	14.6582	12.9354
1032	8.59635	10.3971	13.6342	9.90308	7.35288	14.6431	15.7505	9.91244	7.18782	7.8499	16.5887	20.4385			24.4966			26.9135	20.2818	20.5785	12.4379	12.3365
1036	8.19076	9.53372	12.4716	14.5708	6.21626	13.9085	14.0674	9.88018	6.77526	7.53185	19.2592	20.041			23.8462			24.7571	21.864	25.4996	13.3461	13.5403
1040	10.8184	9.67849	16.3705	9.24462	7.61283	15.4914	12.2368	9.76037	6.10492	7.22635	16.311	20.5308			22.6351			25.5816	23.6705	22.0397	14.1641	13.3454
1044	8.63477	10.0901	11.3979	10.2392	7.33352	15.2967	12.5977	8.80703	7.07448	7.7529	15.8744	17.8039			26.429			29.6988	21.5598	19.5891	13.6667	13.0894
1048	9.14258	9.6843	13.9887	9.43615	6.26438	15.2525	13.169	9.93721	6.4158	6.77992	16.915	18.2231			27.2245			26.3692	21.6173	19.2325	13.5757	10.346
1052	10.0859	11.2151	13.7287	14.1085	7.04535	16.0227	13.1987	10.7857	7.29987	6.15685	16.5579	19.9641			25.2351			25.9437	21.0247	21.7916	14.4796	11.5829
1056	10.1764	9.96105	13.6711	8.68308	6.7677	14.6431	13.125	10.307	6.81541	5.72635	15.2691	20.0462			23.1578			25.2065	20.1228	20.6229	13.1896	12.9816
1060	9.22786	9.99593	15.1895	10.8646	7.67146	13.9042	13.8159	10.2655	6.97733	6.99035	18.165	21.4295			20.8378			24.1206	20.8037	22.1658	15.2219	11.6072
1064	10.1439	9.27093	14.5227	10.8277	7.01162	14.8538	9.09766	10.6538	6.75	6.95415	17.1736	21.0718			22.8004			23.7949	21.8043	21.7646	14.4439	11.6357
1068	9.98047	8.97093	16.6919	9.93846	5.89491	16.1272	12.793	10.3059	6.61723	8.21718	16.5345	21.009			23.7173			24.8672	20.807	20.8596	15.1837	12.2251
1072	10.6491	10.2558	12.8303	12.9046	7.58407	15.3643	12.145	9.04608	7.79728	7.96622	17.282	20.8141			22.3244			24.4431	18.653	19.5786	14.0391	12.7376
1076	9.1224	9.47616	11.8006	10.0631	6.89381	14.5086	9.93359	8.97062	5.69171	7.44739	18.6059	19.4436			23.7569			29.4426	19.9112	18.4724	14.4337	12.5486
1080	9.01823	10.0535	13.1758	10.4723	6.94469	13.4416	12.0332	9.59562	6.11334	6.75917	17.2155	18.5474			21.6893			23.7998	20.3607	20.2312	13.7517	11.359
1084	9.82227	10.3448	13.3554	11.8431	7.56195	14.4693	9.45898	11.0346	6.21632	8.76448	17.3947	21.382			22.8502			24.1118	23.2385	22.3771	14.1862	12.4034
1088	9.29883	10.5826	14.0595	12.1961	7.1604	13.8587	11.7773	10.534	6.78951	7.05405	14.6835	20.9897			26.1233			27.6954	21.1497	21.3133	15.9439	11.8128
1092	10.0365	10.0366	15.4159	10.0908	6.74834	13.7101	10.6025	13.1803	7.51425	7.00434	17.4347	21.0539			23.2603			24.5256	23.5789	18.9007	14.1828	11.7856
1096	10.2865	10.4355	17.5756	9.47462	7.31637	13.6149	10.4932	7.62615	5.59974	5.50097	15.899	21.8744			22.358			26.7847	23.33	21.238	15.2628	12.7962
1100	10.4785	9.93198	20.2174	11.9592	7.80088	15.4392	9.21875	10.2846	6.57902	6.34653	15.6336	20.0641			25.4433			25.0236	21.9819	21.584	13.6743	13.862
1104	9.14844	10.7122	18.9036	10.0992	7.11117	13.1057	10.5659	10.2477	5.71373	5.49131	14.803	20.1282			23.5869			22.2972	21.5351	19.4859	14.7457	14.4479
1108	9.02409	10.1395	14.3847	11.0092	7.04757	12.6499	11.4355	9.46774	7.4715	8.22732	16.3731	22.0744			23.1591			23.8589	20.5016	21.194	16.0272	13.2903
1112	9.01432	9.55174	11.4924	7.95154	7.33573	14.3765	10.4893	8.96141	6.12176	6.22635	16.197	19.459			23.273			26.4059	22.5082	21.0325	14.3461	12.875
1116	9.03255	9.28372	14.518	9.81385	7.10177	17.0473	12.7251	9.8076	5.80505	7.54295	18.3799	20.4077			24.6575			23.2995	21.8262	19.0466	14.2211	12.0723
1120	8.9362	10.5744	14.9527	10.3623	7.52434	16.9011	9.67773	9.3053	5.91904	6.16458	14.928	20.5641			24.7603			24.9025	20.9468	21.5189	15.4634	11.4129
1124	9.17904	10.6209	15.1394	10.4538	7.76438	13.5098	10.5342	9.88479	7.18977	7.61004	16.7358	21.0885			23.4732			25.0873	23.4594	21.8499	14.6896	13.9597
1128	8.65625	10.8029	13.7708	6.62462	6.26936	15.8133	9.37012	9.97523	6.27915	6.8528	18.1078	22.6859			24.0399			23.7389	23.3717	22.7077	14.0706	13.1528
1132	8.36393	9.61802	14.9286	10.9461	7.12998	11.5172	8.66797	7.95161	6.19689	10.3224	14.7334	19.2821			22.3518			26.4861	20.8602	22.6555	13.3622	11.8614
1136	8.57357	10.5238	14.9244	10.7685	8.02046	15.0497	11.5771	10.5582	5.70531	9.86873	14.9507	19.7321			24.9041			22.6607	21.3575	18.6396	14.1233	11.2624
1140	9.09115	8.44709	12.6607	9.13385	7.20354	15.3999	11.1855	8.97062	5.14637	8.21863	12.7586	19.5705			25.3403			24.192	20.3388	19.3614	14.5281	10.8809
1144	8.33854	9.72151	13.9272	12.2146	7.06692	14.8084	10.8145	9.17972	6.07189	7.9083	14.205	21.4885			23.6672			21.6846	21.4254	21.7547	14.8359	12.9307
1148	9.58529	13.064	13.1961	8.92077	7.64325	12.9791	8.38916	9.83813	6.34715	7.48407	15.4372	17.6244			22.99			20.7708	22.9567	21.7487	14.3903	12.6635
1152	9.25977	9.34593	15.2954	12.8808	6.98064	15.0147	8.25684	7.77823	6.36205	7.04778	15.8073	28.7564			24.2908			23.5762	17.1568	21.7469	15.233	12.1185
1156	9.18294	11.0698	18.4074	10.1954	6.90763	14.1659	9.57568	8.75	5.12047	7.65637	15.7007	20.9167			23.3412			22.2173	18.9622	27.2501	13.1395	12.4064
1160	8.19466	11.3605	16.1389	7.86846	7.69469	14.9294	7.19727	9.09274	5.54534	7.96525	16.713	18.741			22.4315			24.5253	20.5981	21.8311	15.0595	13.6143
1164	8.20117	10.6802	8.19754	10.7931	8.27434	12.6579	8.55078	7.72293	5.65091	5.06515	16.4193	19.9064			24.7646			21.6189	22.3355	22.7589	15.0655	11.968
1168	8.12174	11.9128	14.173	8.59385	7.85951	12.3047	8.73047	8.4977	4.84262	8.08784	15.4224	15.7808			24.4882			20.3606	18.5702	22.4554	15.5	12.5782
1172	8.60547	11.7965	15.1985	9.09462	7.46073	14.2776	7.99707	9.28456	5.36852	7.4667	15.5271	21.1026			26.2833			20.8723	20.5471	21.9521	15.1548	12.0095
1176	8.07878	11.1471	16.8715	11.84	8.01106	14.8772	7.81494	8.74194	6.0829	7.65058	16.2635	20.6628			25.2802				20.3295	20.3532	14.4957	14.7476
1180	8.54818	10.85	11.8634	11.1677	8.09292	14.6149	7.81299	8.35484	6.11334	7.36583	16.4138	17.8269			26.8101				20.0992	22.1218	13.7883	13.2441
1184	8.29102	7.98779	11.4145	8.98077	7.29923	13.6708	8.37695	9.76325	4.96308	6.0082	15.0696	17.4154			25.9966				20.3092	19.5904	15.7449	12.9994
1188	8.47331	10.1977	15.1933	10.5523	7.1167	14.0424	8.39404	9.51555	5.24288	7.14672	18.1712	18.5808			27.0869				21.8147	20.4708	14.409	12.2488
1192	8.51367	11.2029	13.672	9.84615	7.60619	13.4159	9.57568	8.86694	5.90674	8.32674	17.8042	19.9795			27.5395				25.7895	20.0568	13.9677	11.5041
1196	7.89909	10.8267	1.3327	9.87769	7.55586	12.328	8.50684	8.7068	5.54987	7.64382	13.9341	21.8603			25.5097				24.7396	20.9888	13.7015	11.9976
1200	8.95182	10.2372	12.6456	10.4561	7.92035	12.9754	11.2305	10.0484	5.58096	7.49855	15.2057	20.591			27.122				13.2752	24.669	13.1769	10.6925
1204	9.0944	8.46279	13.7958	11.1861	6.47235	16.2346	7.85645	11.3301	5.92228	7.68195	16.2986	18.8731			27.3639				22.3405	17.7648	13.9609	10.9787
1208	8.58854	10.0343	12.7883	12.3169	8.21847	12.7174	4.56348	10.6786	5.74935	8.875	15.9938	19.2641			26.8963				20.9879	21.9742	14.5519	11.907
1212	8.75977	10.1948	13.2514	9.77615	7.20243	12.8341	8.46973	10.2788	7.39637	7.87355	16.7174	19.7474			26.2263				21.2336	18.177	13.7058	11.8317
1216	9.47201	9.67209	12.3389	11.3638	7.05863	12.8716	7.68262	6.27362	5.84003	7.25965	16.8498	18.6987			28.0607				19.3059	20.0553	13.7304	11.1647
1220	10.2415	9.7064	14.9386	8.91692	7.42091	12.5197	6.67188	9.73214	5.84391	8.28234	13.7457	20.3885			26.8297				20.6738	22.6268	14.8231	11.5012
1224	9.46875	10.3849	14.2065	12.4992	7.05254	11.8931	7.85645	8.28456	5.46114	6.53716	15.0782	18.2897			27.603				18.2489	20.9322	13.5774	10.2038
1228	8.59375	9.01395	14.7665	11.7315	7.31416	11.5725	8.25488	9.45795	5.87111	7.69064	17.6601	19.9705			28.8269				20.8717	19.0439	13.4541	11.8572
1232	9.96745	9.59942	15.0222	12.1961	6.83241	14.984	8.03711	10.2667	5.48251	9.03523	14.0745	19.4513			25.3605				23.29	19.638	12.5561	11.3857
1236	9.00781	9.62965	14.9291	9.60077	7.53595	13.5755	11.0078	9.7644	5.58096	6.42857	17.1022	21.2936			25.3194				21.5367	21.9356	13.5561	11.7909
1240	9.66276	9.31047	14.6739	11.0015	8.01272	13.6161	11.5146	8.89977	6.37953	6.51062	16.806	17.5038			25.7494				20.7116	19.6053	14.6616	13.3655
1244	10.0508	9.4	14.206	11.4508	7.39325	9.87346	8.86523	8.72465	6.5706	7.96332	22.0794	17.6449			24.3854				21.3443	21.1636	15.2134	12.5906
1248	8.89844	12.1802	14.216	10.5377	6.6167	11.5061	8.12109	9.9735	6.27267	6.36921	14.1139	19.5577			25.7727				23.7971	20.8777	16.0561	12.301
1252	8.98242	10.7831	13.2509	11.3454	6.27378	14.8292	8.08936	9.02995	5.88018	6.16361	15.8978	17.368			21.938				21.4139	19.7234	15.0017	12.9911
1256	8.75716	9.30756	14.4376	10.8431	6.48949	14.1517	6.65234	9.6273	5.88601	7.3528	15.7697	19.7462			24.9502				21.108	24.3321	16.4116	12.391
1260	8.63737	10.3453	13.5974	11.3139	7.25442	14.7009	7.20264	8.6129	6.13601	6.67857	16.3953	19.3			23.6659				21.2643	21.8366	13.9957	10.6937
1264	8.9362	10.3669	13.2656	8.58846	7.41593	13.1087	8.07422	9.49194	5.98446	7.11004	17.5265	19.0231			23.3029				20.301	17.4452	15.0816	12.439
1268	8.70443	9.56047	13.5775	12.3008	8.24723	12.7635	8.41309	7.64171	7.00194	6.62548	15.1576	18.7538			25.8792				19.6365	21.0904	15.6174	12.6647
1272	9.63542	10.7384	14.1021	11.5492	6.37942	14.7144	7.77979	10.7097	6.98575	6.45608	16.5764	22.1782			22.9847				21.8344	19.6869	15.1497	12.218
1276	9.00911	8.60523	13.4159	9.65308	7.58407	12.7254	7.66602	9.47753	6.69883	8.7389	16.0406	19.5244			21.5769				20.7155	22.1814	15.7262	12.7476
1280	8.51302	11.0465	16.2807	9.73	8.57577	14.6192	6.19629	9.00173	6.45984	7.77558	17.1798	16.2962			24.4141				20.7922	19.4633	15.1845	12.5284
1284	7.6224	9.60581	14.896	12.9538	8.64436	12.0455	7.56738	10.7586	6.20272	8.34025	16.3658	17.1833			21.967				20.4874	20.5777	15.9464	11.5545
1288	8.07357	10.3895	14.7216	13.0915	7.1781	12.3446	7.96387	9.46832	5.82707	6.49855	13.6102	19.0462			24.4287				20.3728	21.5963	15.6114	10.9088
1292	10.8158	9.35698	12.4537	11.4185	6.86338	11.6186	8.25391	7.84332	5.66192	8.08446	19.6182	21.8077			22.6083				18.9852	22.1876	15.631	12.5012
1296	10.1979	10.0767	12.8355	10.0292	7.23894	14.2801	7.63916	10.0962	5.11399	8.32095	15.9144	18.9103			27.9639				20.0504	18.7747	13.3376	11.6872
1300	8.25586	9.06279	13.6673	10.5223	7.67146	11.664	9.48633	10.5328	5.95661	6.36921	15.3159	18.9859			21.6968				23.295	20.1993	14.4677	10.9378
1304	8.79557	10.8302	16.1531	11.3939	6.44967	13.9736	8.15918	8.62846	6.33225	6.60232	15.3079	17.3167			24.5218				24.2725	19.9637	15.1956	10.9656
1308	9.5944	10.1529	11.7911	13.6408	6.93142	12.7813	8.46777	9.26555	5.96697	6.83156	16.4224	17.5256			25.0837				15.0927	19.6654	14.6565	10.5201
1312	7.83919	11.0407	14.9433	10.1639	6.98838	11.9607	8.26367	9.65265	6.27073	8.55405	18.6355	17.5154			26.8702				22.2549	23.6525	13.7525	10.3412
1316	9.43294	9.83547	12.9348	10.5954	6.95686	13.8409	7.56738	8.43548	5.28886	9.64817	15.4458	18.7064			26.6264				21.2719	21.4037	15.0867	12.5018
1320	8.50846	9.79651	14.2486	9.96615	8.00387	12.2561	7.52539	10.8537	5.73575	9.37645	18.5776	20.0603			26.0165				19.9781	18.6511	15.4226	10.1617
1324	10.349	10.0273	11.1957	12.0508	7.65321	12.4644	8.85742	9.34908	6.28303	8.51834	17.2475	19.5756			25.2889				23.4474	22.2421	15.2466	11.6114
1328	8.33659	10.4942	14.4991	9.92538	7.651	13.4152	8.32275	9.13998	5.84391	8.18678	15.609	19.8974			25.9813				21.2791	24.2252	14.114	12.8187
1332	8.3418	11.0291	14.1777	10.2061	7.06803	12.7174	5.75098	9.32949	4.79145	9.37838	18.117	15.9385			27.5654				22.9276	22.4233	15.7253	11.7287
1336	8.8763	10.2128	13.3932	11.4331	6.33462	13.7119	7.61475	10.7903	6.89832	7.53234	15.7204	19.541			28.2235				22.0422	18.2088	14.5791	10.1611
1340	8.82161	8.37791	13.086	10.0454	7.2135	12.3772	8.7417	8.1227	6.00842	7.57432	15.5252	17.1167			25.944				22.5033	19.9129	14.6964	11.0539
1344	10.1797	11.4942	15.7136	10.8192	7.32909	12.8655	9.12939	8.44988	6.50842	6.93002	17.194	19.4385			28.5984				23.7105	22.7983	13.6446	11.0024
1348	8.47201	11.3436	13.6711	12.0146	6.54867	13.3206	9.96094	10.4868	5.03562	6.23021	16.3374	20.9077			28.1401				19.0307	19.5363	16.3112	12.721
1352	10.1126	8.05058	14.1777	13.2761	6.97677	14.1253	10.8057	10.0951	6.1522	6.97925	14.7007	19.2256			26.6603				22.278	21.4323	14.9311	12.8572
1356	8.73242	11.2605	14.551	11.2992	7.11173	13.9257	9.55566	8.69816	6.54145	7.62403	18.9384	15.4474			25.3085				19.1535	21.9743	13.5587	12.5936
1360	9.71094	11.4076	13.4546	11.6385	7.02378	17.8501	8.09473	9.05069	6.63925	8.40492	17.5924	18.9487			26.8599				22.3454	19.1627	14.5187	11.7393
1364	9.50521	8.79884	14.1163	9.99692	6.92644	14.9957	7.43799	9.73387	6.19754	8.35811	14.1509	18.9744			21.9156				19.9062	20.59	13.9864	10.0972
1368	9.9069	9.97791	15.8034	9.74846	6.69137	17.7408	7.72412	10.1861	5.3206	9.40154	16.8418	20.909			24.1311				20.2401	15.3362	14.7908	13.1931
1372	8.64193	9.79244	14.9055	10.86	7.68861	14.6161	7.66553	9.01267	5.77332	9.02847	15.8596	18.2154			26.1818				19.9912	18.9901	16.7168	12.1363
1376	9.09766	8.26221	16.3374	9.49231	7.19635	13.8649	7.23438	9.73502	6.55635	7.78523	17.4323	14.8846			23.1398				21.1902	20.2597	14.7381	10.6564
1380	9.59896	11.7384	14.8157	9.68462	7.62942	13.7721	6.93066	9.81797	5.79922	7.11921	17.5185	19.1154			24.8194				18.9205	18.6136	14.6114	12.1511
1384	8.3151	10.8605	13.8351	11.3154	7.6073	14.8464	6.56006	8.93145	7.50389	7.46863	16.4243	19.8295			25.9963				19.2401	23.362	14.5204	11.5995
1388	9.6582	9.87151	15.5907	9.22615	6.83075	15.2138	7.44238	10.3514	5.18977	7.05309	14.9384	18.082			25.3188				21.6266	18.3048	15.9243	12.4005
1392	8.76302	9.19535	15.1323	12.6746	7.24613	13.6499	7.37598	8.88594	5.28433	6.84363	14.3855	26.5128			23.5156				24.3218	19.9346	14.2798	11.6848
1396	8.95898	9.44767	16.0113	12.8569	7.46294	14.0934	7.82178	11.8589	6.89249	8.44498	19.0148	19.6115			24.7142				20.6595	20.8724	15.5366	10.4485
1400	9.7832	9.59709	15.3686	15.9046	7.5448	13.68	7.73633	7.99712	7.49417	8.23793	17.3153	19.7744			24.2098				20.5609	23.0309	15.3044	11.2565
1404	8.90234	10.0744	15.3308	5.99154	7.57909	16.4945	9.42383	9.96889	6.00648	8.90685	15.5807	18.7013			24.6392				21.4808	18.2796	14.8775	11.9704
1408	8.49023	8.3657	14.3559	12.6892	6.92423	14.4595	8.00781	8.65726	5.58355	7.71139	14.0222	18.8295			26.49				19.8706	22.5641	14.7653	11.1007
1412	9.15755	12.7558	15.9863	12.0654	6.00774	14.3943	8.21729	8.572	5.78238	8.79875	15.835	18.1923			22.8742				22.5932	20.6578	15.193	11.3928
1416	8.26888	10.2628	14.9277	11.1923	7.0625	14.4674	0.69922	10.424	5.90868	7.08205	18.4871	19.2795			23.826				21.1623	19.0175	14.1981	13.0936
1420	9.16667	10.3988	15.5624	10.0385	6.74392	13.8495	8.1499	9.20737	5.90609	7.74855	18.4058	17.9436			23.7484				21.8964	21.3955	17.0876	12.7316
1424	8.12174	10.5233	15.052	10.7154	6.50442	15.0381	8.6958	8.83122	5.56023	7.85907	18.9932	18.2141			23.014				23.4704	20.9576	16.341	12.3187
1428	10.0358	10.6238	13.932	12.8638	7.24004	15.1953	8.14893	11.7972	5.24611	9.15347	14.8011	19.6961			26.3845				19.7703	19.6348	15.0025	11.0723
1432	9.0293	12.1581	16.517	9.29077	7.71792	13.7039	7.51416	10.1377	5.87953	9.25579	15.1299	19.8154			25.0106				20.7494	20.7364	13.7381	12.3187
1436	8.83073	11.0814	16.224	11.9962	7.74281	14.3323	8.24561	11.5213	5.64313	8.5111	16.0887	24.5			24.1354				19.9836	19.9815	15.1454	9.90995
1440	11.1309	9.9	15.6002	10.3685	7.64436	13.137	7.37256	10.1452	6.95725	7.64913	17.4692	19.0628			23.3235				19.4501	20.8007	15.2764	11.5486
1444	10.0215	9.57965	13.6295	10.0192	7.85564	12.992	7.66504	7.19758	6.07642	7.82191	17.4994	17.0154			26.5115				22.0598	21.7019	15.4201	12.7761
1448	9.0651	11.3506	12.9962	11.37	7.15985	13.809	8.71826	8.97293	6.87759	8.04247	19.9384	19.5218			24.0364				22.9134	23.2224	15.6641	12.5752
1452	9.21289	8.28837	14.3573	10.2915	6.46737	15.1708	8.03711	10.7535	6.50065	9.18002	18.0265	16.2872			23.7606				21.2571	18.5591	15.7747	11.0717
1456	10.0085	9.80407	16.1767	11.6877	7.52931	15.2052	10.2148	9.47926	5.81153	7.34942	18.5683	20.6603			21.4187				21.6919	24.1171	14.6947	11.343
1460	9.0944	9.57907	15.8507	11.0739	7.09624	15.266	10.355	9.25806	6.81865	6.10232	14.1195	20.2474			21.4798				20.6009	17.3727	14.6777	11.6386
1464	9.0651	9.45756	14.5038	8.87846	6.95299	13.4361	8.20313	10.3399	7.54598	6.89817	19.0548	22.2564			23.6989				21.0049	20.3393	15.2883	11.9816
1468	10.3294	9.22616	14.3289	10.1492	7.51106	15.2181	6.78857	10.0311	6.93394	8.67471	15.7069	17.4115			23.1961				21.1584	21.5565	16.0442	10.0877
1472	8.87435	8.77209	14.896	9.53385	7.74502	13.1407	9.5835	10.254	6.39313	8.46525	16.9421	20.7231			22.2475				21.5192	21.0455	16.2219	12.2541
1476	9.19466	10.5401	13.9386	11.75	7.86394	14.9423	9.68018	10.4741	7.57902	7.82095	16.5148	20.6949			0.52055				20.7275	19.5504	14.5918	11.3531
1480	9.22526	10.0942	14.1352	10.4492	6.99336	13.1616	7.15479	9.39286	6.71438	6.38755	16.484	22.9103			23.3409				22.5115	20.2306	14.6701	11.6653
1484	8.70833	8.85698	14.8819	10.0338	7.00553	14.7181	8.77441	9.38249	6.14832	7.53571	16.9126	26.2949			22.8207				20.4254	19.7566	16.568	10.846
1488	9.20182	11.5814	15.2268	10.1715	7.57909	14.6216	7.39893	9.18952	6.39767	8.97153	16.572	20.832			22.891				21.2264	19.5936	14.6114	10.0415
1492	9.36133	10.5878	14.9433	9.05077	7.05531	14.5823	5.81982	10.0317	6.39378	8.21622	20.0856	19.9872			23.2637				20.0428	21.964	14.0774	11.0344
1496	8.86979	10.0221	14.0643	9.18692	7.2865	13.6867	4.75732	9.08698	6.6807	6.83446	16.2272	20.4872			19.8549				20.023	21.1473	14.5179	11.9177
1500	8.76367	10.8924	13.776	11.6931	6.60619	13.4435	4.49561	9.05184	6.95596	5.97153	16.117	21.3077			19.7167				20.4337	19.411	13.7457	11.0107
1504	9.54297	8.53837	16.7769	10.3077	6.87832	14.7924	6.12891	10.4925	6.24028	6.2582	14.6035	20.0436			21.7603				22.8015	22.0347	13.8725	10.2488
1508	8.64128	11.25	12.4636	12.0708	7.12168	14.5455	7.24268	10.7673	6.11334	6.69932	15.8535	23.8718			22.9533				19.7434	21.0534	14.9065	2.14396
1512	9.33398	11.518	13.3313	12.0908	6.37168	14.0283	9.40234	9.49021	6.54469	5.69208	18.3067	22.141			22.1255				21.6409	21.8837	13.4379	12.5758
1516	9.09766	11.8837	14.4839	11.8192	7.43142	16.1689	9.00049	10.8715	6.50842	5.736	16.3239	22.0256			20.8126				20.1551	21.5774	13.0391	11.2316
1520	8.51563	9.60814	14.8251	10.4	5.95686	13.3255	6.6792	11.0069	6.98251	6.18533	18.2204	21.3205			23.1806				20.6146	19.1667	13.6633	11.4141
1524	10.319	10.9023	15.3596	12.8869	7.18584	13.1929	7.26074	9.98329	7.12435	6.53523	14.1361	23.5513			23.2964				19.1431	19.6063	13.6998	10.125
1528	8.72591	10.5453	15.4206	10.4815	6.79093	13.1781	7.96143	9.75058	6.35622	6.2249	18.6201	24.8718			21.8973				21.881	21.7597	14.5893	11.7607
1532	10.069	9.95523	13.7051	9.95846	6.51936	13.8477	5.85986	10.4885	5.9864	7.80888	17.2913	22.5949			22.4116				21.0318	21.5298	14.4992	11.1736
1536	10.5677	9.85174	14.1427	10.1269	8.35785	12.9214	9.33252	8.55012	6.35622	7.68678	15.9908	21.0103			21.2447				24.1338	20.4843	15.6556	11.1558
1540	9.24023	11.0884	14.1129	10.8608	7.40763	13.0233	8.4834	11.1561	6.16839	8.06081	16.2716	20.2051			22.4272				20.9803	20.7084	14.9192	12.2678
1544	10.7611	9.00349	16.7637	12.8131	7.24502	16.1038	7.35596	11.6498	7.44689	6.47442	17.2968	21.6667			24.6968				19.7237	22.6191	15.7866	10.67
1548	9.55469	9.04477	17.0085	8.7	6.27378	13.5043	7.09521	10.0035	7.12953	7.75483	19.1995	19.6205			23.4324				22.489	19.5309	14.6531	10.5658
1552	10.0287	9.68198	13.4641	12.2046	7.83794	16.4122	9.24658	11.4274	7.22927	6.90589	19.1219	20.2436			21.3101				17.5154	21.4058	13.9447	11.8158
1556	10.6712	10.714	16.1295	10.51	7.21405	14.0375	7.71191	10.7834	6.57448	7.36776	16.5216	21.6026			23.0305				18.352	20.1655	15.4813	12.7026
1560	7.55729	8.05116	14.0024	12.1177	7.56748	12.895	1.40332	12.3612	6.79793	7.16844	17.4563	24.7692			26.6937				20.8832	20.136	16.0468	13.0557
1564	10.0788	10.5116	15.1323	11.1562	7.23617	12.8544	7.896	6.72293	6.55311	8.41795	18.7586	21.2654			23.2074				20.8766	22.3042	16.1633	12.7186
1568	8.73893	9.27442	14.7212	11.8346	7.85011	16.4705	8.22266	10.2166	7.0421	8.29295	18.6453	19.9795			23.8001				19.8481	21.8492	15.5867	12.4692
1572	8.48698	9.55233	15.5562	8.37231	8.48562	14.2015	7.24609	10.3105	6.35039	7.12741	16.4766	21.0256			24.4141				21.8679	21.8256	15.2024	13.1197
1576	10.2754	9.26163	15.8365	11.9646	7.27765	13.0295	8.89453	10.9493	7.09456	7.35859	15.4711	20.0949			23.844				19.7226	22.6334	15.0527	13.8572
1580	9.5612	9.37209	16.0378	12.8561	7.12113	13.6603	8.28516	9.80818	6.17422	6.42954	15.4002	21.8462			24.5324				21.9682	20.5101	13.8452	12.3549
1584	9.14583	9.61977	13.732	12.5377	6.98064	13.344	10.9712	9.16475	7.84003	7.46573	17.5129	21.8397			24.8073				21.4375	21.5968	14.7279	14.3175
1588	9.28646	8.38721	13.794	7.98615	6.90708	12.5467	8.79297	8.33237	6.92811	7.44884	16.9243	19.1603			22.6619				21.6557	19.9556	15.5391	11.5012
1592	9.4349	10.075	14.7779	11.9108	6.7135	12.285	8.42871	10.3237	7.44819	6.24903	16.2654	21.4795			22.8661				20.2884	20.9985	15.8631	11.8726
1596	9.63151	10.3285	14.9537	12.1292	7.57688	14.1812	7.13428	10.9332	5.97474	5.85569	18.085	19.0564			20.712				24.3695	20.245	14.9124	12.4313
1600	8.85026	10.0645	13.6479	11.4062	6.83131	14.6364	7.3418	12.3358	7.73316	8.24421	15.8374	19.2551			23.8042				20.6447	20.6158	15.818	12.3803
1604	9.29036	10.5134	14.4612	10.2185	6.63496	13.4797	9.26611	10.7287	6.43977	8.38948	14.5677	19.1333			23.4826				20.5899	21.4338	14.3299	13.3803
1608	8.89779	12.2953	16.1153	13.3969	7.80973	14.2322	5.88818	11.6031	6.07448	6.62259	19.3017	17.1654			23.1133				21.1979	19.0978	15.6131	12.5498
1612	9.01888	11.7442	13.8941	12.8185	8.24502	12.8391	9.14063	10.7563	7.40997	6.97973	17.2525	18.2051			22.9088				20.6283	23.8964	15.4065	12.6576
1616	8.32878	14.7459	13.2609	11.5477	8.65265	15.9951	1.24219	8.97293	7.33938	7.54247	18.178	20.9538			22.2883				19.6201	18.7801	14.7593	13.253
1620	8.08854	14.8546	15.0094	11.2439	7.5802	13.9226	9.56689	10.485	6.51295	8.81419	16.1305	18.7692			23.6678				19.9485	18.4326	14.6531	12.0806
1624	9.15755	10.4471	15.8554	10.57	7.26604	14.3907	9.38721	9.5409	6.58938	7.514	18.3171	17.6026			22.1893				26.7928	22.343	17.0383	12.4011
1628	8.23225	9.84186	14.5699	13.1077	7.98009	13.5602	7.32666	8.97696	7.17681	6.03475	20.6158	20.8846			25.0321				20.7127	21.7344	13.7806	12.1031
1632	9.70768	10.7704	16.0728	10.7654	8.24502	14.4951	7.40625	10.9649	6.13148	6.84556	13.8947	19.6872			22.3073				18.0208	21.454	16.0391	12.3738
1636	9.08919	13.1523	14.8015	12.29	7.40431	13.2783	7.49316	11.5593	6.48575	8.84459	14.8091	20.9487			22.1578				17.3695	21.4571	14.5374	13.9206
1640	10.4212	10.2808	12.9116	11.2531	7.31416	13.3962	5.94238	10.0012	5.5272	6.27558	14.9132	18.132			24.0006				21.5077	20.3961	14.7202	12.936
1644	8.43815	10.0698	16.2713	9.83231	7.67312	14.6333	6.87402	9.16302	7.27591	4.91506	18.085	21.5385			21.552				18.1179	18.932	14.8274	12.8098
1648	9.36523	10.0297	13.3081	10.7731	7.62223	14.57	6.56738	9.29263	5.93135	6.43919	18.282	20.4256			23.9103				19.7812	20.5336	14.9702	13.1291
1652	9.30469	8.82558	15.2032	10.0415	7.58241	13.1818	7.70068	10.5835	6.70855	7.65637	14.0468	20.2949			23.3882				21.5735	19.2872	14.2662	12.7322
1656	10.528	8.57907	14.1541	12.3677	8.18252	13.5725	8.78027	10.4856	6.75648	7.5555	12.8387	20.4615			22.7724				21.3432	22.0096	15.0332	13.3519
1660	9.85872	5.73488	15.1404	13.0815	7.76106	13.715	9.43359	9.96141	5.70207	7.37597	21.3177	18.1615			24.6108				17.7259	20.154	14.4243	13.1297
1664	9.88216	16.2035	15.6271	7.73077	9.04757	12.0289	8.18994	10.7154	5.28368	7.79247	15.1601	21.45			22.4138				21.3147	19.0307	14.7492	11.3442
1668	9.57382	10.1081	14.3715	10.2646	7.75111	15.0719	7.99072	10.1987	6.35816	6.61873	19.1878	21.459			25.3387				20.926	19.8585	12.8248	11.9881
1672	9.3763	10.7215	13.3459	12.3385	7.63883	13.9367	5.72021	9.44182	6.40933	7.42423	16.7857	20.5205			24.798				25.2796	21.0662	16.2475	13.0693
1676	8.80404	9.84012	14.017	12.5977	6.90874	14.9527	9.23096	9.83929	7.21438	7.30502	17.8202	23.3064			24.6049				17.9775	19.4507	15.8665	12.4419
1680	8.95964	9.76686	16.1626	10.0908	7.87334	13.6849	7.2793	10.8134	5.63083	8.34749	15.9483	22.8974			24.9636				22.9496	19.0203	14.6216	12.7731
1684	8.58781	8.94244	13.9839	11.6738	8.23617	15.0547	7.79004	11.8364	6.87047	6.33156	14.109	22.4346			24.2354				26.0088	20.7751	14.506	10.9716
1688	9.8727	10.307	13.9631	9.54308	6.93805	15.121	7.95508	11.7108	6.86075	6.04392	17.2913	20.8282			23.4714				18.602	20.7733	15.5978	11.5972
1692	9.52381	9.56628	13.8847	11.0354	7.20465	12.1468	9.21191	9.3341	5.62111	7.22683	20.8744	18.9461			22.8976				20.7654	19.5287	14.8478	12.282
1696	11.66	8.60116	15.156	10.4754	6.8385	15.2242	9.48096	9.25461	5.84845	6.74469	17.7057	19.9487			22.0514				19.8914	19.584	14.8469	10.7986
1700	10.9933	9.97442	14.2131	11.6539	8.26272	14.1867	2.22168	9.9038	5.54858	7.05985	18.4095	20.9615			22.5542				20.2292	20.7401	14.8674	12.0124
1704	8.78009	9.34302	15.4679	9.37769	7.42201	13.9896	7.36279	10.8272	6.76684	7.66071	19.7291	21.7564			21.7335				20.58	17.964	13.9014	11.2553
1708	8.77997	9.07674	15.0284	10.89	7.68529	13.6701	8.21924	12.8237	5.80829	6.91409	18.1121	18.7718			21.0728				19.7856	18.0271	14.307	10.5658
1712	8.29042	10.686	13.4291	10.2131	7.85343	15.2021	8.6958	7.21601	5.53174	6.09122	17.1281	18.8308			23.8677				23.5236	19.16	14.4226	10.8252
1716	10.3651	11.6599	13.9263	10.9454	7.51715	13.2752	9.64355	9.26901	6.03238	6.60763	16.2186	18.1039			25.6684				20.5729	19.9893	14.0255	13.6303
1720	11.0056	9.33953	14.4849	10.4715	7.65321	14.1401	9.59082	10.2529	6.78303	6.29295	17.7278	22.3333			23.4502				19.9934	20.8506	14.3435	11.7423
1724	11.5404	9.48721	14.4976	11.5354	7.73451	14.8047	8.16406	9.83756	7.94948	6.43774	15.4434	21.2051			24.1429				20.9211	22.768	14.7891	11.285
1728	8.10292	9.55116	14.6645	15.8485	7.15487	15.7703	7.08203	10.1331	6.55181	6.89817	15.4249	20.0769			25.561				19.534	21.7448	14.7951	11.9917
1732	9.84955	10.6326	14.1782	6.71	7.82356	14.7463	7.83203	10.4528	5.3899	5.75097	16.3547	18.4679			22.8151				21.5296	20.0618	14.5774	8.91706
1736	9.04362	10.6558	13.8422	9.88231	8.3385	14.7647	7.71484	9.92108	6.2228	6.69546	14.8768	19.7115			21.9963				26.2993	20.2904	13.2593	10.9094
1740	9.0617	9.68779	15.9877	10.0254	7.20907	14.1947	9.94824	7.46141	6.51684	5.77317	15.0234	17.9859			22.1345				28.4594	18.6637	14.3078	10.9941
1744	8.90912	10.2454	16.1295	12.9	8.1875	13.7439	8.49219	10.8145	6.06671	7.48166	15.883	19.6141			23.5034				13.6848	20.2834	14.7942	12.4094
1748	8.91702	9.37849	15.4017	15.4154	8.03485	16.4932	8.8252	11.6521	6.62435	7.97635	20.2752	18.6628			23.1445				20.4611	19.8337	15.5085	13.9183
1752	9.52121	10.2546	15.9594	11.7653	7.8656	13.976	6.20117	11.1463	6.38083	8.48504	16.0542	18.4449			23.264				18.5543	20.8385	15.1003	13.0101
1756	10.6238	9.2843	16.3611	10.8925	7.77323	15.4423	8.77686	12.4222	6.1101	6.83205	18.5314	20.1115			24.5314				20.0735	18.9372	15.1335	12.3317
1760	10.1597	10.8541	16.224	10.2548	7.67699	14.1192	7.12842	9.27535	6.20402	7.87066	19.0813	18.4372			21.5483				21.1129	21.1551	14.6862	12.1919
1764	9.45615	8.37616	16.6352	11.3789	6.31858	13.9859	6.86523	10.9015	5.85687	6.9971	16.9754	19.7154			21.3864				22.193	22.8233	14.835	12.5652
1768	9.05926	8.60058	16.8762	9.98561	7.41316	13.6566	4.09961	10.8283	6.64054	7.56757	14.8023	18.5769			23.7192				21.9189	20.1108	16.2083	11.8946
1772	8.69747	6.39767	15.3119	10.6743	7.65708	15.4724	8.95654	10.2068	6.1263	6.8084	15.3227	19.0474			19.4748				23.9967	20.9492	14.932	11.324
1776	9.46072	9.02151	16.1862	10.8247	7.64823	14.847	10.0576	11.7535	7.17098	5.59604	16.0782	18.7141			23.6236				17.3322	21.4211	14.3682	11.3081
1780	9.83181	10.4651	14.7212	11.0385	6.72069	12.2531	6.77246	10.708	6.34715	7.32432	15.9193	20.2205			25.4489				20.1425	19.6164	14.7874	12.782
1784	10.2804	9.84651	15.2032	10.4527	8.57135	14.992	9.5166	9.8197	4.97435 5.95899 6.18168 5.76924 7.72861	7.02027	18.569	19.6538			23.8437				18.9666	20.6443	13.7134	11.9325
1788	11.9259	5.03081	15.7561	11.1275	7.50553	15.8483	15.4753	10.3404	5.95899	8.18629	19.8547	22.9231			23.9371				19.5258	20.2914	16.1318	13.1179
1792	8.99837	7.49593	16.4225	10.5798	8.09181	14.9711	5.49219	11.2817	6.18168	6.73166	17.5985	19.3949			21.6149				22.8991	20.4278	14.9031	13.9135
1796	10.5712	9.61686	15.3308	11.6525	6.48285	22.4324	8.8658	11.8433	5.76924	8.42342	22.6437	23.7949			23.7002				20.1316	18.9872	19.8866	13.0356
1800	10.9621	12.5116	22.5142	10.8359	7.8208	6.78747	7.20117	9.70999	7.72861	4.94501	18.6321	35.8718			23.9187				21.9967	20.2992	18.9354	11.8655
1804
1808
1812
1816
1820
1824
1828
1832
1836
1840
1844
1848
1852
1856
1860
1864
1868
1872
1876
1880
1884
1888
1892
1896
1900
1904
1908
1912
1916
1920
1924
1928
1932
1936
1940
1944
1948
1952
1956
1960
1964
1968
1972
1976
1980
1984
1988
1992
1996
2000
[truncated: 11 more columns]

## Sheet: HHBmax
4sec	10												30												50												70												90
	SUBJ	4	6	7	3	12	11	1	2	5	8	9	11	4	6	7	3	12	11	1	2	5	8	9	11	4	6	7	3	12	11	1	2	5	8	9	11	4	6	7	3	12	11	1	2	5	8	9	11
Time	0	97.946	98.7868	93.6453	92.7552	97.5803	96.6351	96.5593	101.888	97.3109	98.8845	103.309	106.078	97.9754	98.1518	100.199	95.8586	96.654	99.5147	100.517	106.858	99.1727	100.41	96.7459	103.226	91.4295	102.955	100.255	98.4718	101.018	94.9084	99.2593	96.8088	95.2908	101.367	98.2797	98.5705	95.4366	109.011	101.622	122.896	101.932	113.646	111.845	97.9806	99.33	94.2062	95.8885	106.247
0	4	90.7216	97.836	93.1801	86.2578	95.2107	91.8649	95.5267	98.9016	95.4103	97.3654	106.877	101.779	97.3758	93.0749	103.02	95.525	96.8457	97.2461	96.6717	100.462	92.259	97.7869	95.7571	91.0969	88.515	104.08	114.572	98.2539	91.4315	92.3967	99.5359	96.4439	92.9797	101.458	98.6847	95.1739	100.105	113.797	114.081	135.761	113.232	157.534	111.06	100.851	96.6079	87.8001	93.4117	105.562
4	8	85.7513	93.474	94.8546	82.231	91.0475	87.2351	92.0376	96.9283	92.839	93.0207	108.932	98.4409	98.9538	90.7246	105.247	94.5	102.978	96.8248	95.9423	99.0023	88.2644	94.0746	91.8815	96.9362	91.0514	98.7612	129.276	97.8944	93.5311	94.2567	96.7481	96.3792	92.7712	97.6148	110.115	94.118	110.058	113.785	116.578	137.444	124.29	172.521	120.352	117.104	98.9358	90.6865	99.1067	103.475
8	12	83.1276	92.2977	104.227	78.5249	91.0969	84.9903	91.0868	92.7956	89.8205	87.0425	108.11	98.6079	97.8808	94.833	118.311	105.214	109.281	104.149	103.68	99.7843	86.3885	92.563	91.0681	102.052	104.305	98.5598	134.469	108.756	105.416	105.372	99.4333	93.9366	98.6791	98.3803	128.91	99.5912	110.82	114.092	119.27	136.816	128.454	189.83	131.995	124.408	106.821	110.936	121.92	113.809
12	16	80.0696	94.6796	109.018	77.3521	92.1336	86.7908	92.5007	93.5775	86.6103	85.2458	109.228	99.672	102.552	99.8534	131.749	120.671	112.646	125.921	117.344	104.982	92.1267	104.634	96.0601	101.296	117.845	111.591	134.855	116.861	110.843	123.218	111.133	96.3534	102.38	109.473	141.885	107.775	112.406	113.62	119.583	139.196	122.171	192.416	135.349	125.384	111.702	125.692	134.456	118.818
16	20	82.2499	98.9926	115.007	82.5516	95.9512	93.9928	96.9134	100.011	85.2528	88.8229	114.95	103.177	112.967	99.468	139.192	142.97	114.179	148.394	131.468	114.123	102.339	122.862	105.263	101.794	123.748	115.014	137.464	126.96	108.565	129.017	122.936	106.235	104.604	116.498	144.165	110.96	109.714	115.447	120.324	138.115	122.861	192.151	135.349	127.249	113.11	127.105	138.382	121.038
20	24	85.1323	102.306	116.402	88.6269	99.9005	104.453	99.7413	108.239	88.1436	95.8464	119.439	106.474	121.572	100.013	141.638	156.963	113.796	162.31	142.282	118.614	109.43	131.086	112.663	103.467	126.432	117.928	135.267	127.374	111.061	135.527	127.977	117.864	103.927	119.455	144.3	111.33	111.962	116.873	119.322	137.078	130.747	197.103	135.022	128.109	113.204	125.412	139.528	118.601
24	28	90.2319	101.551	116.682	94.7647	101.349	110.057	102.344	114.986	92.7592	101.629	123.171	106.244	126.622	98.7441	141.648	168.084	115.201	171.197	145.937	120.879	115.177	132.065	115.597	103.194	123.923	113.77	134.606	127.679	109.06	136.479	128.665	122.056	104.326	119.395	145.065	110.45	110.267	117.168	120.935	139.187	128.216	207.765	136.821	128.518	112.978	126.222	140.792	115.062
28	32	94.0382	100.737	116.24	95.3433	103.175	115.677	103.929	116.594	95.6179	103.883	122.843	107.288	128.905	99.562	143.408	175.894	114.499	171.437	147.959	124.951	117.932	131.731	118.181	105.124	125.85	110.927	135.068	124.803	108.605	134.487	129.47	121.719	102.085	118.9	146.175	109.059	109.723	119.302	119.531	140.015	123.997	194.045	136.576	128.643	116.395	127.827	140.589	113.175
32	36	95.5902	97.6105	117.123	98.721	103.241	121.336	103.953	118.56	95.5221	105.598	123.714	106.787	131.588	101.931	141.909	174.478	114.626	166.134	149.314	123.582	121.358	131.864	119.074	104.593	128.046	110.821	136.765	124.345	109.278	132.869	129.874	122.728	101.425	117.639	143.865	111.47	111.282	124.759	117.32	138.786	128.703	199.328	138.512	131.27	117.972	128.092	141.988	112.708
36	40	96.7728	95.454	117.821	96.6803	102.155	123.097	102.839	118.348	95.9054	104.552	120.837	108.164	131.251	101.847	140.472	182.093	113.945	171.987	148.407	122.595	123.05	129.53	119.058	104.352	130.73	112.597	133.982	123.071	110.665	134.868	128.612	123.013	101.65	116.093	146.655	113.265	112.715		120.467	137.923	125.401	201.008	138.103	132.206	118.385	128.342	142.662
40	44	96.0244	95.9735	119.414	94.8585	102.665	125.646	102.715	115.179	95.1548	103.964	119.85	107.225	132.009	102.664	143.907	179.726	115.627	167.444	149.671	120.726	125.37	126.885	119.266	103.757	128.525	111.259	137.614	122.907	110.09	129.552	129.395	122.728	102.154	115.372	142.965	115.588	113.956		121.117	140.599	126.082	190.375	138.103	132.701	117.709	125.824	141.735
44	48	95.1837	97.6791	117.833	95.9453	104.475	123.308	102.369	120.001	94.2444	103.164	119.192	107.455	132.64	103.012	141.274	175.91	115.35	170.114	151.431	122.011	127.604	126.685	119.138	103.081	128.11	112.005	133.957	117.831	109.951	132.583	129.944	123.531	101.65	115.357	143.985	116.662				140.991	128.62	194.738	139.112		119.568	125.706	141.617
48	52	94.5832	98.7476	118.1	97.2042	104.014	126.246	101.601	120.336	92.9827	102.723	120.491	105.848	133.965	102.382	140.868	174.129	115.755	164.624	150.857	121.765	128.862	126.774	119.696	102.985	129.835	110.37	137.314	120.859	110.863	133.821	129.245	124.281	102.606	113.856	145.14	115.993				141.314		203.985	134.994		119.868	126.943	142.544
52	56	94.5278	101.277	118.81	96.2815	103.455	124.89	101.205	120.366	93.7494	103.638	119.784	106.119	132.913	101.988	142.377	174.657	115.329	163.218	151.974	123.221	131.486	125.863	119.409	103.837	130.702	111.638	138.163	127.156	111.477	132.144	129.428	123.945	102.067	115.418	145.17	117.735				143.389		190.302			120.826	128.549	142.746
56	60	95.0636	104.06	117.833	94.1079	103.159	125.373	101.477	118.634	93.414	103.572	121.79	107.016	131.588	101.922	138.723	176.284	113.391	167.385	153.885	124.253	128.797	123.417	121.243	102.229	132.159	111.022	137.876	125.446	112.923	130.511	128.958	124.954	102.554	116.753	141.99	113.829						214.736			120.544	128.799	143.858
60	64	95.0544	101.267	116.647	95.961	104.689	127.61	101.155	117.354	92.9348	104.079	121.79	109.896	131.682	101	139.65	176.992	115.606	165.428	153.746	123.536	130.857	125.44	120.749	103.355	133.331	109.494	138.862	125.086	113.636	131.573	129.697	124.333	101.911	116.183	142.815	115.377									119.586	128.092	144.195
64	68	95.4147	101.972	119.031	91.3791	104.541	128.927	103.087	118.072	95.586	103.899	119.324	112.274	132.324	102.42	143.98	178.749	115.478	168.189	153.865	123.89	129.382	125.907	120.334	103.339	131.421	112.135	138.113	132.298	113.477	132.51	130.234	123.97	101.963	113.856	139.485	114.198									123.979	128.298
68	72	94.9066	100.688	117.356	94.8742	103.619	127.937	103.384	119.014	95.5062	101.906	120.639	107.726	132.135	100.916	141.503	177.399	117.395	171.728	154.718	122.183	129.339	124.507	121.642	104.255	132.74	114.209	137.339	131.339	115.26	134.209	130.253	124.85	102.12	114.487	143.325	116.838									123.06	126.237
72	76	97.4287	102.12	118.182	93.975	102.073	128.273	102.666	118.675	94.2764	102.413	117.367	108.373	133.85	102.994	143.626	180.612	116.096	162.757	155.161	125.058	131.768	125.685	121.499	103.869	132.593	113.936	140.747	136.786		132.334	130.23	125.057	101.668	116.048	143.13	114.867										122.054
76	80	96.8374	101.335	117.519	95.3277	101.842	130.323	103.508	118.106	95.4263	102.2	117.351	108.644	134.418	102.533	143.876	173.128	117.16	170.237	152.617	126.035	133.394	128.308	120.701	102.454	133.81	113.45	141.121	134.095		133.359	130.702	125.523	101.129	115.883	143.085	115.395
80	84	94.7311	102.1	118.24	92.7161	103.587	127.789	102.344	116.24	96.2089	101.384	121.955	110.23	135.238	102.138	142.283	174.332	117.096	159.225	154.159	127.287	130.813	125.551	121.307	101.955	133.672	113.972	141.196	129.694		132.327	131.261	126.48	102.241	114.292	140.535	115.905
84	88	95.0636	98.1202	117.309	94.7256	102.632	129.722	102.418	114.799	95.6179	100.077	119.669	111.002	134.334	102.194	141.825	178.489	117.245	160.955	153.726	125.551	130.271	126.574	122.057	102.566	133.644	110.809	140.884	134.019		136.135	131.509	126.403	101.286	114.337	141.735	115.87
88	92	94.8419	98.8064	118.472	93.326	100.806	129.598	103.087	115.95	94.2444	99.5215	120.047	109.812	134.765	102.542	145.104	177.391	116.905	165.084	154.757	127.109	131.139	126.107	121.467	101.296	133.727	118.544	139.112	136.176		133.667	130.459	126.015	101.894	113.961	138.375	116.592
92	96	95.0729	98.4535	117.519	93.2009	102.879	129.122	101.799	114.193	94.484	99.8482	120.393	106.495	135.491	102.232	144.573	171.037	116.159	171.495	156.093	127.78	132.57	126.352	121.913	101.987	135.747	117.537	143.044	133.573		135.959	131.397	126.092	102.676	115.433	140.46	115.571
96	100	94.8142	99.3259	118.879	93.24	102.731	128.444	102.096	115.492	95.7936	98.7211	119.094	107.934	133.366	102.147	143.428	177.31	117.054	166.99	155.764	125.976	133.611	126.04	123.396	102.55	135.267	120.084	141.047	132.254		131.953	130.681	126.662	101.789	113.691	141.87
100	104	95.8489	98.3359	119.263	91.1133	101.99	131.616	100.635	114.788	97.263	98.4598	121.922	107.183	134.839	102.702	142.773	178.92	115.968	171.424	156.85	124.821	130.271	126.24	123.444	100.572		114.99	141.246	137.56			129.661	127.49	101.894	112.595	142.38
104	108	94.343	97.9536	117.693	89.6121	102.221	129.426	100.066	114.516	94.9791	98.7538	120.672	109.061	135.585	101.245	144.386	177.765	116.543	166.899	156.002	126.372	133.85	125.418	123.03	98.2553		113.273	137.976	139.368			130.226	126.506	102.45	112.265	141.165
108	112	95.3223	97.9732	118.937	89.9952	104.195	129.278	98.6369	116.196	94.3403	98.3618	119.899	109.249	135.175	101.8	143.751	172.876	116.734	168.001	156.208	125.863	133.784	126.707	122.998	98.6896		111.33	143.505	132.538			131.072	125.885	103.631	111.094	138.69
112	116	94.3246	95.9343	118.624	92.4738	102.599	132.825	99.3476	115.269	95.3145	97.1531	119.735	108.331	136.701	102.241	145.489	171.013	118.395	166.834	156.267	124.987	134.37	127.041	122.328	97.9497			143.481				130.778	126.015	101.998	110.764	141.3
116	120	95.1745	96.4342	117.403	91.4339	102.928	131.125	98.7879	114.773	95.1867	97.7411	120.639	108.957	136.385	102.73	144.938	174.657	117.586	163.911	156.438	125.09	134.695	127.33	123.157	96.148			143.643				129.949	125.471	102.328	111.815	139.29
120	124	94.9712	97.3164	119.042	92.8882	101.661	129.855	97.7207	116.121	95.1708	97.0388	121.872	110.125	136.006	103.106	144.573	172.941	117.735	166.083	156.771	125.983	135.151	127.908	122.615	96.3089			142.407				130.977	125.834	102.832	112.641	145.185
124	128	94.1306	100.179	120.054	91.8561	102.402	129.839	98.5131	115.704	96.0172	96.5651	121.231	110.292	134.628	103.172	145.947	177.391	118.374	163.911	157.397	125.34	135.086	126.774	122.759	97.9014			139.836				131.455	126.248		113.001	140.94
128	132	94.4447	101.13	120.135	90.5816	103.636	131.694	98.8003	114.792	96.8158	96.2057	121.823	110.605	134.249	101.856	147.144	183.378	117.48	168.915	157.437	126.259	135.237	126.04	122.998	98.0301			138.687				132.242	126.687		113.766	143.835
132	136	93.8904	100.581	119.228	89.3697	103.076	127.267	97.8668	115.745	96.8317	96.8591	121.757	109.729	135.207	103.153	147.249	173.925	116.074	165.363	157.04	127.69	133.741	128.597	123.285	97.1292			139.349				130.685	124.591		113.496	143.25
136	140	93.8534	101.306	119.1	89.8623	103.504	129.637	97.5647	116.829	96.0651	95.7157	120.771	110.918	135.322	103.172	147.394	181.092	116.521	166.634	158.547	125.759	136.625	126.596	122.248	97.7084			140.897				131.929	126.092		113.421	143.655
140	144	95.2299	100.924	120.763	89.0413	102.418	131.305	97.6365	115.283	95.8735	95.2911	121.198	108.039	135.964	103.924	148.997	181.572	116.436	155.537	156.898	126.544	135.823	126.329	122.822	97.2901			140.685				131.267	127.231		114.262	145.53
144	148	97.6504	101.845	120.496	91.2853	102.451	134.142	98.7557	115.425	96.8637	96.4344	123.171	106.411	135.059	104.799	145.208	187.715	116.032	159.108	157.996	126.346	135.628	126.863	123.843	96.1158			139.786				131.353	125.161		115.898	144.15
148	152	94.6479	101.384	118.751	91.5511	102.369	134.095	97.1412	114.39	97.3588	95.6341	119.176	104.596	131.914	105.607	150.715	180.442	115.329	162.44	156.838	127.196	132.982	129.708	123.333	95.0219			138.75				131.46	126.248		112.941	141.825
152	156	95.2669	103.835	120.949	86.2499	101.645	134.267	97.0075	114.096	95.8256	96.4181	122.283	104.534	132.682	107.187	148.779	182.622	117.054	166.705	156.458	126.667	135.801	129.33	122.998	96.888			139.087				132.404	127.334		113.811	137.52
156	160	94.3338	101.286	119.531	87.3446	101.414	128.639	96.8936	113.675	95.6818	96.2221	118.584	104.221	133.492	107.986	149.716	183.419	116.671	168.688	153.615	127.595	136.105	130.064	123.62	96.9362			138.263				132.446	127.076		114.112	138.915
160	164	93.9181	101.326	119.658	89.4166	101.562	129.504	96.9728	114.524	98.1573	96.7448	120.787	103.365	133.071	107.356	149.112	181.54	114.754	167.463	155.895	126.638	136.495	132.554	123.046	100.652							132.086	126.687		112.941
164	168	94.6572	103.07	120.345	90.2688	101.019	130.307	95.6059	115.57	99.1156	95.8627	121.692	101.758	133.05	107.817	146.863	183.378	116.351	162.757	156.703	127.505	134.175	132.042	122.615	98.6253							132.659	127.283		113.271
168	172	94.7865	102.247	119.438	92.677	101.546	131.959	95.1874	114.405	98.6524	95.5361	119.603	102.635	133.65	108.71	150.736	181.499	116.309	165.791	154.4	127.67	134.782	131.153	122.296	98.3357							132.448	126.739		112.205
172	176	93.9181	102.276	118.112	90.4018	102.912	127.696	95.5094	115.674	100.329	96.0261	120.228	102.906	135.585	109.481	149.84	179.05	113.817	166.932	151.582	128.322	136.582	130.686	122.551	98.4644							132.45	127.929		111.965
176	180	96.1907	101.933	120.147	88.924	103.323	128.319	96.064	115.741	100.553	97.8718	120.442	101.821	133.776	108.014	150.288	186.486	115.116	167.184	159.209	127.586	136.539	130.797	123.078	97.1132							133.919	127.464		110.734
180	184	93.7333	99.7376	118.53	89.3228	102.813	128.6	95.0042	115.861	100.713	97.8555	119.373	102.51	134.06	109.076	149.705	184.355	116.479	169.661	157.778	127.839	135.628	132.398	124.433	98.1266							134.209	127.464		108.843
184	188	95.1191	99.3161	119.81	88.9553	102.27	129.013	94.3678	115.626	99.2114	97.1531	122.3	100.465	132.156	109.669	150.913	187.658	116.521	163.632	154.139	127.66	135.324	130.509	123.412	98.754							135.418	128.602		108.738
188	192	94.6572	100.59	118.786	91.7388	100.954	130.174	94.7813	117.007	99.3711	95.6504	121.313	100.59	135.817	108.653	150.559	185.477	115.499	171.112	150.123	127.965	137.233	130.464	122.95	97.9657							133.612	128.55		108.017
192	196	94.3892	100.326	117.716	89.7215	102.023	128.125	94.3084	114.204	99.9141	95.2257	121.363	105.723	134.481	110.195	150.121	179.042	118.204	168.338	159.554	129.013	136.365	132.354	123.62	98.0623							135.164	129.663		107.927
196	200	92.9296	100.13	119.089	89.8075	103.735	128.639	94.3331	111.519	98.1414	95.8464	120.59	103.261	134.775	110.176	150.236	185.355	116.756	172.694	156.807	127.621	135.324	132.976	122.567	98.5127							135.328	130.465		108.543
200	204	93.9735	99.9532	120.577	94.8272	103.521	130.751	92.3868	112.48	99.6905	95.2911	121.544	102.51	133.671	109.086	151.204	183.045		173.446	153.251	128.884	136.278	132.643	121.738	97.2097							134.879	129.43		108.242
204	208	93.1328	100.963	119.379	91.9108	102.616	131.92	92.4512	115.395	97.6462	94.948	121.083	103.49	132.251	110.834	150.892	181.792		166.193	155.039	129	138.512	130.175	122.168	96.6949							135.064	129.379		106.486
208	212	94.0567	101.355	120.042	90.7692	102.073	130.019	91.9807	114.855	98.2212	95.3564	122.234	103.97	133.986	110.346	149.101	191.205		171.592	156.275	127.411	136.235	132.042	122.615	100.572							135.626	130.051		107.522
212	216	93.9827	100.218	120.531	90.9022	103.669	127.135	92.6245	116.218	99.1795	93.5107	121.034	101.174	133.05	112.442	150.319	182.353		175.164	156.589	126.719	136.062	131.064	122.232	99.1239							136.547			105.976
216	220	93.7518	101.816	117.716	92.4972	102.435	129.216	93.2089	116.199	96.9435	93.7394	119.949	103.24	134.018	113.495	150.704	186.934		172.065	154.765	129.867	134.478	129.464	122.535	97.4027							134.898			108.828
220	224	93.4469	102.865	119.17	92.075	102.385	130.666	93.5804	114.695	98.6205	94.9317	120.195	103.97	134.607	115.357	149.893	186.112		164.592	156.945	130.996	133.85	132.265	123.524	97.5957										108.948
224	228	94.0012	99.8944	120.659	90.8083	102.83	129.06	94.244	113.608	97.6143	94.6377	120.31	105.452	133.008	117.171	151.662	181.068		168.461	152.91	129.104	133.85	130.264	121.323	98.7861										108.963
228	232	93.992	101.786	118.949	92.5676	102.945	127.524	94.4693	114.118	96.656	93.723	119.718	103.136	134.281	117.556	150.236	184.371		173.063	150.52	131.272	134.327	127.863	122.695	98.7057										110.764
232	236	93.5116	101.051	120.065	93.2322	102.879	131.32	93.8874	114.569	96.4005	94.6867	120.36	99.9849	133.65	118.967	151.745	180.157		164.449	150.702	130.224	134.457	129.73	120.877	96.7593										109.023
236	240	94.7588	103.472	119.972	93.584	102.007	131.11	94.8754	113.586	96.7838	93.282	120.557	102.468	133.197	118.487	151.204	182.305		160.683	150.325	132.359	135.368	129.842	122.424	97.1936										109.879
240	244	94.9435	102.678	118.53	92.9116	99.9334	129.528	95.6109	114.155	98.0296	95.6831	121.083	98.8582	134.092	117.237	148.04	181.76		164.644	150.615	130.895	136.235	131.131	122.583	95.6171										109.308
244	248	92.7171	103.129	118.833	94.1235	101.859	129.52	96.3463	113.12	97.1512	95.5687	120.458	97.3351	131.64	115.958	151.277	185.673		163.01	150.436	132.842	133.264	130.953	121.833	95.3919										107.702
248	252	94.4724	101.159	119.089	92.0985	101.513	130.026	95.7075	114.557	97.5983	95.7974	120.014	98.8374	135.028	117.049	152.214	179.88		175.086	151.423	131.028	135.324	133.132	121.61	92.2068										105.51
252	256	93.8534	101.326	119.205	91.6059	102.254	127.836	96.012	112.625	98.3809	95.1114	120.869	98.6079	133.629	119.813	149.382	178.09		171.242	151.415	132.119	133.047	131.464	122.487	93.8315										105.195
256	260	93.1236	99.9728	119.438	90.5269	102.04	127.86	95.5738	114.018	98.2532	94.9154	119.735	96.6048	133.334	119.023	149.185	180.523		172.331	151.812	132.417	132.266	132.376	121.275	93.5903										106.756
260	264	94.0289	101.914	118.565	90.175	100.74	127.774	96.1507	112.904	97.1831	94.7684	121.363	98.8791	135.543	117.171	151.11	176.406		171.981	151.293	133.05	130.705	130.797	121.945	93.3007										105.946
264	268	91.9688	96.4832	118.949	92.4581	100.855	124.96	98.726	113.392	96.688	94.7357	121.889	100.527	133.429	118.384	151.506	179.376		169.084	151.518	131.048	133.654	130.22	122.36	93.2685										106.366
268	272	92.3475	100.855	119.565	93.2791	101.085	129.621	98.5155	113.187	97.6303	93.3147	121.741	100.486	135.238	114.51	149.716	172.379		166.796	150.567	132.842	134.825	131.82	123.03	94.5072										105.796
272	276	92.7633	98.2476	117.937	92.8021	101.612	126.714	97.6142	113.403	96.0971	96.5651	122.399	97.5646	135.47	117.265	152.297	182.996		172	151.193	133.572	132.83	133.643	123.078	96.711										106.066
276	280	93.0681	98.2771	118.193	93.0758	101.283	127.665	96.6856	113.608	96.9914	95.1114	121.807	98.6705	134.733	117.096	153.151	178.131		169.058	151.261	132.411	131.507	131.309	123.396	94.5876										105.886
280	284	92.56	99.1201	119.205	95.1713	100.674	127.711	97.1288	113.977	97.79	94.0824	121.56	101.842	133.124	115.921	150.205	181.808		176.952	150.298	132.615	132.787	131.109	123.125	95.6332										106.141
284	288	92.8187	99.2083	118.135	92.5129	99.9828	125.927	97.9411	112.085	97.9497	92.302	122.941	103.553	134.67	116.72	150.954	178.717		169.978	149.089	130.928	131.659	135.221	124.066	94.8932										102.178
288	292	93.2991	98.4143	118.728	94.9523	99.3739	129.839	98.0054	112.238	98.876	93.0533	123.895	104.721	134.313	116.616	151.548	181.955		169.686	147.364	131.162	131.399	131.62	123.205	97.7727										104.715
292	296	93.5023	96.4539	119.344	93.7639	101.266	131.211	97.847	114.349	98.333	93.1513	122.07	101.007	133.492	115.761	149.216	181.214		177.361	147.955	130.798	129.512	134.732	123.891	96.904										104.925
296	300	92.366	97.6203	116.309	90.1907	101.316	127.852	99.6001	114.49	98.86	95.4544	120.902	100.527	135.954	116.391	151.6	177.464		176.026	150.242	134.01	132.375	132.531	124.513	97.1453										105.12
300	304	91.6639	99.8748	117.437	91.9968	101.414	125.342	100.39	113.094	98.6045	93.9844	121.708	100.256	135.207	117.782	151.714	178.481		167.807	149.739	133.267	130.792	135.021	123.715	93.8637										105.09
304	308	92.8372	97.7379	119.17	92.7943	101.546	125.552	99.1148	111.948	97.4865	94.8011	121.198	100.319	134.313	118.064	154.056	185.868		170.471	149.937	134.286	131.681	133.265	123.078	96.4858										104.054
308	312	91.5253	99.1985	118.949	93.7326	101.908	126.246	99.3946	112.808	96.129	95.6177	122.382	100.381	133.944	117.434	151.777	179.921		171.482	149.279	133.011	131.204	134.065	123.381	93.365										103.694
312	316	93.0866	102.208	118.461	93.1071	101.513	130.72	99.6447	112.726	94.0368	95.3401	122.02	98.0445	134.155	115.573	152.193	179.205		171.709	147.788	133.602	130.878	131.375	124.21	93.0433										105.48
316	320	94.5648	98.7672	119.1	91.7935	102.106	126.433	98.4635	113.221	94.5639	94.556	123.977	103.365	134.113	121.571	152.984	188.78		170.088	149.873	135.438	132.397	130.264	124.928	95.5045										105.736
320	324	92.7448	102.11	119.24	92.7083	101.826	132.326	99.5828	113.012	95.7776	94.36	122.958	100.068	134.723	121.778	151.62	182.874		166.99	148.72	134.789	133.503	130.264	123.396											105.856
324	328	92.6339	100.659	117.81	92.4738	101.447	126.909	99.5853	114.23	97.0553	93.821	123.418	100.861	134.986	117.951	149.039	178.188		182.242	150.159	136.606	132.874	134.465	123.365											106.636
328	332	92.6247	100.012	118.251	91.7466	101.842	125.513	100.239	114.356	99.0677	93.8864	123.747	103.031	134.839	120.772	151.548	178.595		185.385	149.64	133.832	131.594	135.532	123.046											105.976
332	336	93.4931	101.002	117.228	91.9421	101.826	129.754	101.923	112.949	98.1254	93.9027	122.415	101.007	134.912	121.035	153.307	186.014		171.877	150.313	134.552	131.746	134.532	122.759											105.826
336	340	93.2437	102.12	117.658	94.3034	102.583	121.897	101.65	111.929	97.8858	93.3474	120.491	102.343	134.186	122.737	152.828	184.241		172.007	150.123	135.536	133.329	136.021	124.146											105.976
340	344	93.5393	101.208	118.728	94.71	100.855	128.662	100.982	111.851	97.1831	92.2693	120.902	103.553	135.217	119.691	151.725	181.532		165.493	148.07	136.087	133.936	133.999	122.966											108.543
344	348	92.948	99.1299	118.693	89.8779	100.592	124.75	102.913	114.341	97.9976	92.8247	124.043	102.218	133.492	118.882	152.287	184.298		175.773	149.219	136.509	132.223	135.466	123.317											106.711
348	352	92.6432	101.061	117.949	93.4668	99.1271	123.082	102.369	114.14	97.4865	91.7303	123.5	98.8165	134.155	119.794	151.849	174.999		172.331	149.061	134.718	133.242	138.355	124.593											106.756
352	356	92.4307	100.679	117.937	91.2071	99.6043	123.425	102.864	112.257	97.3268	90.7013	121.609	101.258	136.322	119.794	153.39	179.262		179.921	148.847	136.736	132.18	138.622	123.747											107.087
356	360	93.2067	101.257	118.158	92.4347	100.328	120.891	102.517	112.685	96.0811	91.4853	121.84	100.173	134.481	119.004	154.077	181.027		176.57	148.411	138.456	132.18	136.822	123.492											107.477
360	364	92.0889	107.962	119.112	91.4026	99.703	127.906	102.294	112.729	97.263	91.665	122.168	97.5646	135.628	118.826	150.746	186.698		183.493	147.511	139.721	134.5	135.421	123.508											108.347
364	368	93.4377	106.236	120.007	91.0664	99.917	129.348	104.028	113.403	96.129	90.6523	123.599	99.4425	134.007	118.459	152.911			177.873	147.499	138.358	133.242	136.488	124.449											107.627
368	372	93.179	100.237	119.565	92.2626	100.674	126.854	104.424	114.878	94.8034	90.7013	123.681	99.6511	135.249	121.373	155.128			179.215	147.007	136.866	129.751	138.155	123.412											106.831
372	376	92.7817	101.375	119.135	91.8248	99.9499	127.291	103.731	114.431	96.1929	90.2929	121.363	96.0832	133.608	119.418	150.132			174.483	147.57	135.99	131.811	138.267	123.237											106.591
376	380	93.5208	98.7672	118.019	91.0507	100.625	125.17	104.028	113.236	95.1388	90.5216	120.557	98.7331	134.649	119.559	154.441			175.462	147.103	136.369	133.763	137.978	122.009											107.597
380	384	91.9226	98.5515	119.228	93.8342	99.4891	127.828	103.012	112.647	94.1965	90.685	122.02	100.653	135.87	119.446	151.381			177.017	146.179	138.164	132.353	137.577	123.476											106.891
384	388	92.5231	97.5713	118.833	93.8186	100.657	124.789	103.706	114.792	93.7334	90.8809	122.448	97.2308	134.207	118.064	151.506			171.197	147.142	137.061	132.787	135.977	123.604											106.801
388	392	92.8464	100.777	118.891	90.5112	99.8841	125.708	103.26	111.974	94.8194	91.5833	123.582	98.0445	136.154	118.412	150.933			174.703	146.488	141.181	133.394	133.598	123.093											107.192
392	396	92.7448	102.423	118.67	92.4112	101.168	125.81	102.963	111.899	95.57	91.5996	120.475	100.611	133.608	116.908	149.882			180.861	147.939	139.819	132.57	135.621	122.854											107.402
396	400	92.3383	101.923	120.635	92.9898	100.444	124.952	103.26	113.05	94.6757	91.959	122.629	97.9819	135.491	121.317	150.611			169.174	150.095	138.715	132.939	136.599	124.003											107.852
400	404	93.7703	102.345	120.007	92.2626	100.427	123.066	103.929	111.832	94.9791	91.9917	122.727	97.3768	134.281	118.149	153.609			168.662	150.103	138.943	133.416	136.044												106.921
404	408	94.6387	103.296	118.798	93.2557	100.493	126.23	103.904	111.292	94.5639	91.9263	119.39	99.0878	134.828	117.218	153.348			173.576	148.323	137.112	133.893	134.265												107.417
408	412	93.373	99.767	120.379	95.8124	101.003	121.055	103.359	112.744	94.1486	92.5143	118.781	98.8791	132.65	116.861	153.046			178.21	147.721	140.305	132.678	130.264												107.522
412	416	94.2784	99.4827	119.205	93.4355	99.8347	124.118	103.557	113.887	94.0688	92.4	117.729	96.8552	134.996	119.051	153.099			176.538	147.594	140.922	132.895	123.84												108.377
416	420	94.4631	99.6886	120.403	92.0125	100.312	121.608	103.532	111.463	93.4459	90.3256	119.817	99.6511	134.912	116.071	153.046			177.879	148.379	138.618	135.151	125.64												107.237
420	424	92.1258	101.433	119.717	96.0783	99.9334	128.195	104.251	112.99	94.0528	91.0443	119.521	99.1504	133.755	112.216	154.285			176.531	148.799	138.099	134.023	126.574												106.786
424	428	94.7311	98.6692	119.972	95.484	99.2917	128.047	104.894	110.927	93.925	90.3419	119.982	102.781	134.576	112.404	152.058			169.187	147.872	138.845	134.609	127.596												108.287
428	432	92.0334	99.6004	120.752	93.5762	99.4562	127.774	105.068	110.402	93.8611	90.3583	120.162	100.361	135.585	112.95	153.067			175.766	146.615	137.19	133.546	127.841												107.507
432	436	93.1513	98.2378	119.182	93.3573	100.871	126.636	104.647	110.548	93.957	90.9463	120.573	100.653	135.238	117.199	155.576			174.93	146.655	141.474	132.266	128.352												108.843
436	440	94.1952	98.3849	119.019	96.4066	100.394	127.976	102.864	111.672	95.1069	91.175	121.165	100.673	135.27	115.422	149.133			174.58	145.771	139.559	131.486	128.152												109.068
440	444	94.3338	102.953	120.147	92.1376	100.049	126.628	104.3	112.178	95.5062	89.9336	119.603	103.302	135.028	120.095	157.512			173.848	145.37	138.975	135.584	128.486												108.257
444	448	92.4584	104.345	121.17	95.8124	100.559	126.932	103.285	113.407	93.2383	91.9753	119.686	103.991	134.817	116.052	156.658			176.246	145.453	138.78	133.828	127.997												107.762
448	452	92.172	101.453	119.856	93.9281	99.9334	128.608	104.771	113.184	94.0688	90.832	119.768	102.134	134.028		152.151			170.283	145.434	139.884	131.659	129.464												108.543
452	456	93.8442	96.993	118.007	95.3198	101.546	125.428	104.894	113.813	93.6695	91.1586	119.834	101.007	136.28		155.441			182.015	144.538	139.332	130.098	128.952												107.717
456	460	93.6409	98.2476	120.158	93.7248	101.151	127.4	104.572	111.892	93.4938	89.3946	121.692	101.153	132.535		153.348			176.907	143.935	139.267	125.609	129.775												107.852
460	464	92.3568	98.6201	119.531	91.9343	101.908	124.625	106.083	111.992	92.9189	90.6196	119.192	102.301	134.028		153.723			180.155	144.256	138.618	125.956	131.02												110.104
464	468	94.8974	96.2284	119.775	91.8952	100.147	125.732	106.677	112.342	93.5258	89.7539	120.245	97.7941	136.49		155.076			176.648	146.326	138.975	127.821	132.287												108.648
468	472	93.567	98.8848	119.507	96.1721	100.213	125.396	105.489	112.052	92.9508	89.8029	119.784	99.0669	134.723		153.598			179.662	144.129	140.111	126.932	130.975												108.137
472	476	92.6801	96.8949	119.182	97.3058	100.526	122.068	106.306	110.495	92.9029	90.8646	121.1	96.7509	135.859		152.058			172.156	144.082	138.651	123.679	133.22												110.389
476	480	93.2437	97.2674	119.891	95.4449	101.052	120.751	100.066	111.091	92.5835	91.1913	120.886	97.6689	138.468		152.068			176.946	144.879	137.385	123.462	131.598												108.422
480	484	93.5947	98.6201	119.275	96.0626	98.4195	119.769	103.681	112.703	92.9348	92.1713	121.313	100.319	137.5		152.828			180.66	143.733	137.71	123.332	132.398												109.143
484	488	91.6547	97.836	119.717	93.9672	98.0081	125.638	103.83	113.18	91.8169	91.1586	120.261	95.5407	137.016		153.879			172.24	143.773	140.76	121.445	128.908												109.293
488	492	95.0082	98.6397	118.321	96.6099	98.9955	125.209	100.927	114.531	90.9225	90.7993	121.116	99.1504	136.922		156.169			175.941	143.598	140.662	121.445	131.509												109.803
492	496	92.8372	100.296	119.845	95.4606	99.3575	119.901	99.9914	113.843	91.4336	91.0606	121.215	101.529	137.006		153.931			175.442	141.763	139.884	118.387	129.997												109.894
496	500	93.7425	99.1985	120.31	97.47	101.036	121.11	99.2064	111.177	92.1203	89.6559	121.905	101.32	139.773		156.117			189.443	142.132	140.37	116.544	130.175												110.524
500	504	93.179	99.5219	119.414	95.4527	101.003	120.868	100.412	111.642	91.3697	89.2802	122.514	100.402	135.796		156.336			172.61	143.285	140.727	114.635	125.729												109.834
504	508	92.6709	100.012	119.914	95.4527	100.394	123.323	100.71	111.426	91.6572	89.3946	121.659	98.7748	136.68		154.452			176.609	146.849	139.624	116.544	126.352												110.359
508	512	93.5301	101.022	119.868	97.0713	99.2423	119.481	101.824	110.25	91.6092	90.0153	121.626	96.9804	135.796		154.223			175.41	144.637	140.468	115.589	129.797												110.224
512	516	93.5763	101.041	118.856	94.0532	97.5639	118.148	101.972	110.127	91.5773	90.4889	122.07	96.4379	137.668		153.109			171.735	145.2	137.288	115.98	127.13												111.41
516	520	92.6986	99.5611	120.589	92.9429	97.9094	117.462	103.012	112.819	90.2836	89.9663	121.675	94.9982	137.658		153.796			171.495	145.283	135.146	114.939	120.883												111.305
520	524	94.574	99.9336	119.251	96.5708	99.1107	117.002	103.557	111.542	90.619	89.1169	121.248	96.1667	137.995		153.921			179.772	144.296	138.164	113.312	121.683												110.524
524	528	93.179	99.2671	119.124	95.4058	98.8474	123.557	104.424	111.218	90.651	88.3819	121.626	94.6852	138.447		155.992			171.294	144.708	137.969	113.421	123.128												110.839
528	532	91.9133	99.1691	117.891	93.6075	99.2094	119.387	104.87	110.618	90.635	88.2022	122.234	96.1875	136.311		151.704			179.033	146.203	138.423	115.373	121.75												112.671
532	536	93.2529	100.992	117.205	97.6108	99.0942	121	106.207	110	91.0822	87.8265	122.859	96.584	139.068		158.813			177.03	146.912	138.099	116.37	122.662												112.34
536	540	95.0082	101.541	117.263	96.9774	98.7322	119.621	104.82	111.028	90.8746	90.2439	122.76	98.6705	139.951		156.076			187.997	147.305	137.58	114.353	120.794												111.545
540	544	91.2112	100.208	117.251	92.3096	98.4524	118.343	104.374	110.633	91.3856	91.7466	119.653	96.9595	137.931		153.109			179.947	147.439	137.645	114.982	123.084												113.181
544	548	93.955	98.8946	117.03	95.1244	96.5272	115.981	104.771	110.294	91.0982	91.6486	121.757	98.4409	137.921		153.713			181.872	146.54	138.229	114.7	120.972												111.139
548	552	92.0704	99.9532	117.961	95.1244	97.1525	117.586	104.993	110.838	90.2517	90.2766	119.126	92.5987	139.552		155.534			177.555	144.97	136.833	115.828	116.548
552	556	94.6017	100.081	118.182	96.219	96.4778	118.085	104.3	112.837	90.3316	91.028	119.192	95.958	138.868		155.94			176.382	147.309	137.19	115.936	120.572
556	560	93.5763	100.012	116.193	95.8281	96.0993	116.339	105.266	111.743	90.3156	91.224	119.439	96.7509	139.404		153.494			172.208	147.891	138.229	112.076	119.972
560	564	93.1513	97.2772	117.484	96.782	95.4246	118.109	103.805	109.245	91.2579	90.3093	118.091	96.9804	139.899		155.722			174.632	147.194	136.801	113.421	120.683
564	568	92.4584	97.14	119.519	95.9844	95.3588	120.096	104.35	111.486	91.5134	90.5706	117.071	100.34	137.816		155.441			186.286	146.155	136.671	111.122	121.128
568	572	92.8926	97.3164	116.856	95.2729	97.1689	114.851	104.572	113.225	90.2038	90.4726	118.058	98.6705	139.478		154.639			177.218	146.877	135.86	109.799	123.284
572	576	92.4861	94.0327	116.763	98.5568	95.7373	119.792	104.721	111.262	91.3058	89.3293	117.17	95.6033	139.699		154.691			181.969	146.468	137.58	110.493	123.751
576	580	93.3268	94.2876	116.902	96.7038	96.6423	116.215	104.548	110.127	89.3254	89.3129	118.107	94.6435	138.079		155.513			173.757	145.798	137.45	110.58	125.529
580	584	93.1328	96.8753	117.182	97.4935	96.5436	121.297	106.133	111.289	88.6067	89.0842	117.943	97.8984	139.646		154.618			189.728	145.394	136.606	110.168	126.018
584	588	93.8442	94.9149	118.205	96.7351	97.4487	118.576	106.529	112.223	90.1719	88.8392	117.828	96.3753	139.941		155.212			176.901	145.069	137.904	109.712	127.774
588	592	93.604	95.5717	115.24	92.3174	97.1854	119.948	106.974	109.36	90.5552	89.3293	118.041	96.73	138.184		151.069			180.543	145.87	135.081	109.994	129.997
592	596	92.0981	96.5813	116.414	96.563	96.6588	114.017	106.776	110.406	90.8586	88.0389	117.351	96.8135	138.5		151.725			175.87	145.148	136.866	109.474	125.996
596	600	91.4699	95.1207	116.495	94.6787	95.4246	116.979	106.826	111.367	89.9802	87.7939	118.156	96.7509	138.742		151.912			175.092	145.144	136.801	109.691	124.64
600	604	92.2921	96.9734	114.681	97.2198	96.1816	116.503	106.578	112.082	89.6927	86.9772	117.449	93.7463	138.184		153.192			175.014	146.46	137.515	108.39	127.174
604	608	92.7171	96.5029	116.682	95.1634	94.7664	115.63	107.94	112.618	90.8267	86.1932	120.113	95.6242	140.667		156.044			175.851	144.843	134.319	111.079	126.974
608	612	91.3775	94.1699	116.879	97.6733	95.3588	118.296	107.098	111.959	90.619	86.0788	118.847	94.9982	140.604		151.589			187.012	145.695	136.412	110.341	124.529
612	616	91.1465	95.9539	115.798	95.6326	95.293	116.651	106.801	111.452	89.6608	86.4382	119.077	95.499	137.658		152.651			175.28	146.064	136.996	112.683	129.13
616	620	91.3405	97.6301	116.693	94.1939	93.631	117.906	108.114	109.267	91.3058	86.4872	119.817	93.6003	140.015		152.276			186.811	146.936	136.574	113.356	131.375
620	624	91.359	99.9532	116.682	96.1095	93.2032	120.884	109.475	111.292	90.7947	86.8792	119.126	92.3275	137.868		155.701			182.611	146.663	139.624	111.339	133.154
624	628	90.6661	100.747	117.205	94.6396	93.3513	121.577	108.856	111.047	90.4114	86.7648	119.587	93.3916	137.332		151.704			182.883	143.614	138.391	109.734	131.62
628	632	90.0564	98.6692	115.937	94.6396	93.5652	117.415	108.634	111.959	91.8009	87.8755	118.469	91.4512	138.689		152.12			178.229	144.76	137.839	112.64	129.13
632	636	91.4237	100.796	117.182	97.3371	92.907	120.767	107.395	109.576	91.2579	87.4835	118.387	94.0802	140.13		152.797			177.309	144.296	135.503	110.97	133.176
636	640	88.3196	100.345	118.472	95.9375	94.3221	116.339	108.485	111.039	91.0503	86.8792	119.028	92.3275	140.551		154.306			177.199	143.341	137.353	108.736	138.2
640	644	92.3752	97.1988	116.519	94.0063	94.5361	121.032	107.693	110.105	90.4434	87.3365	119.834	94.101	137.427		153.609			180.466	143.364	138.423	109.018	137.889
644	648	90.8232	100.081	115.937	92.3096	95.4576	120.369	109.228	109.892	91.3218	87.3039	120.771	91.0339	137.647		156.742			176.492	147.154	137.807	110.059	136.244
648	652	90.4536	97.2282	116.693	96.7038	94.8323	118.849	110.837	110.581	91.2898	88.4962	117.91	92.7448	139.583		153.91			187.589	144.034	138.683	110.363	136.599
652	656	90.7493	99.669	115.926	94.8898	95.5892	119.535	110.416	110.656	92.0085	87.4019	119.817	92.244	138.384		150.985			180.79	143.848	136.476	108.476	134.999
656	660	89.5021	99.1201	114.949	93.5919	94.5854	118.802	109.946	109.576	90.7149	87.7122	119.85	90.5748	140.477		152.11			173.893	143.773	138.651	109.149	130.509
660	664	89.807	100.551	114.879	94.9758	94.1247	117.345	110.936	109.807	92.0245	89.0516	119.225	89.9489	139.005		154.129			180.615	142.215	138.002	110.211	130.731
664	668	90.0287	100.434	114.158	93.7091	94.4044	120.104	109.698	112.249	91.1621	89.9989	121.149	92.87	140.256		151.62			181.866	142.996	138.002	109.214	132.42
668	672	89.7977	95.6697	117.007	92.1845	93.2196	122.107	110.961	110.529	89.7566	90.2603	119.274	90.6374	139.783		153.234			172.545	143.067	135.99	111.686	133.776
672	676	90.1857	98.0712	117.496	91.6059	95.5727	120.315	111.976	110.57	91.4176	90.6196	120.557	93.7463	139.425		150.309			172.791	143.107	137.385	111.23	132.954
676	680	89.6961	96.7381	116.856	93.6935	95.7373	120.821	111.382	111.579	90.1878	91.5996	119.521	93.2873			153.848			176.039	143.892	138.358	112.705	133.598
680	684	89.8993	95.8559	117.658	96.2972	95.2272	119.021	112.67	111.944	91.3856	89.4599	120.031	94.3514			151.933			180.167	142.132	136.996	112.683	133.843
684	688	90.6015	99.0612	115.984	92.81	95.3588	120.011	112.62	111.858	91.2259	89.9009	121.544	92.2649			152.245			178.346	144.673	136.509	109.214	136.221
688	692	90.4629	99.2475	116.1	93.2557	95.5398	120.276	111.11	109.71	90.7468	88.5126	121.1	93.0995			150.215			171.184	143.245	134.659	110.124	134.688
692	696	89.0217	101.678	114.03	95.9766	95.1614	121.039	112.744	110.078	90.6829	86.9119	120.409	94.1636			153.244			174.742	143.277	137.612	110.276	134.065
696	700	88.3842	103.698	118.449	91.5668	93.7956	118.763	113.19	111.199	90.6031	89.0352	120.804	90.4497			149.882			171.437	143.729	135.828	110.992	136.355
700	704	90.8971	101.59	118.484	95.3824	94.3386	121.85	113.363	110.656	89.6608	88.2675	120.31	92.3901			149.393			173.621	145.065	134.27	111.751	135.466
704	708	91.4237	103.149	118.507	91.5433	95.5069	125.552	114.552	111.813	91.0183	88.4472	118.814	91.1173			153.609			176.304	144.153	134.088	109.43	138.089
708	712	90.3243	102.629	119.414	94.0453	95.655	123.534	113.116	111.039	90.5711	88.6106	120.327	89.469			151.09			171.378	143.824	134.465	111.794	141.09
712	716	90.8509	102.688	119.042	93.8655	95.4905	125.202	113.215	110.123	90.2357	89.1332	118.584	85.367			151.256			175.915	146.123	135.568	109.994	136.244
716	720	88.8277	102.678	120.054	94.9133	95.0133	125.373	113.537	111.024	91.3058	88.5779	117.844	88.6761			152.443			176.291	145.446	135.373	111.816	134.999
720	724	90.2319	95.552	117.775	94.3112	94.931	124.524	112.967	109.364	90.8426	88.9372	118.88	89.9489			152.12			185.839	145.719	135.211	110.298	136.444
724	728	89.2989	102.247	116.902	92.8803	94.5196	123.783	112.942	109.699	90.1559	88.1369	117.564	91.7433			151.839			175.935	145.2	134.757	114.071	135.199
728	732	89.3358	96.7773	118.798	93.4042	94.6183	123.487	112.67	112.041	91.1621	87.5489	118.255	91.5972			151.964			175.844	143.971	133.225	114.462	138.022
732	736	90.6754	98.7182	118.728	92.9507	94.6348	122.294	112.1	111.791	89.533	86.4872	117.663	90.2201			153.39			181.503	145.382	134.465	117.389	139.267
736	740	90.9063	102.482	117.879	89.9013	94.2399	120.977	113.636	110.931	89.1657	87.3529	118.683	89.2812			153.733			178.236	143.781	133.504	118.626	136.666
740	744	91.4976	103.325	117.612	91.8873	93.5816	122.824	111.952	111.523	89.7087	87.5979	119.899	88.3006			153.754			186.623	142.881	132.777	116.479	137.177
744	748	91.1465	102.404	117.577	93.0914	94.4044	121.671	113.908	111.177	90.4434	89.2639	117.992	86.936			152.661			177.393	144.522	132.609	118.647	136.999
748	752	90.2966	103.864	119.403	88.7207	93.0057	123.877	112.818	109.982	91.2419	86.0135	120.458	87.1947			155.607			179.072	144.807	132.138	117.433	133.665
752	756	88.2364	102.668	117.903	92.9116	93.6146	125.186	112.422	111.344	91.21	86.5035	118.617	86.573			151.287			177.594	143.507	133.816	118.561	134.821
756	760	90.1118	103.502	118.914	94.6865	93.4006	123.565	114.428	110.134	93.5737	88.1859	119.587	86.5187			152.901			178.048	144.427	133.297	118.192	135.799
760	764	91.202	103.257	118.24	93.3104	94.6348	121.741	112.917	110.499	92.3279	86.8139	118.469	87.1321			153.983			175.805	143.9	133.517	123.744	134.51
764	768	89.6222	105.59	117.728	87.8294	93.9766	124.796	112.917	110.525	91.3377	89.2476	116.479	87.1739			153.317			181.943	144.379	131.054	123.136	138.2
768	772	91.8394	105.678	118.344	88.7598	94.7171	121.842	112.62	111.575	90.3635	88.7412	115.624	90.241			155.597			181.898	144.633	131.084	121.553	135.999
772	776	90.7585	104.854	118.751	92.4347	93.7627	122.778	112.794	112.227	91.1301	89.1659	116.989	89.6151			150.288			185.12	145.775	131.661	124.438	133.954
776	780	89.9086	104.041	119.286	94.5223	93.5816	120.767	112.521	110.89	90.0601	90.5543	116.216	89.4899			152.911			175.125	146.306	131.223	124.351	135.421
780	784	90.7216	103.413	114.449	89.0882	93.45	126.386	112.224	110.361	89.9802	89.4762	116.413	87.925			152.828			173.802	143.61	132.732	124.589	136.688
784	788	91.7286	104.041	114.751	90.0734	94.2234	123.931	112.645	109.029	90.651	88.9372	117.745	86.3163			151.277			173.841	142.996	131.457	122.507	134.332
788	792	89.8624	105.227	115.961	92.3956	93.2525	125.895	112.447	108.451	88.9421	88.7249	116.66	88.5927			152.099			168.351	143.412	132.648	123.982	135.488
792	796	89.8624	106.511	116.147	91.3478	93.7956	128.125	112.125	109.017	90.4753	90.6033	117.548	88.8222			152.255			172.143	144.439	131.583	126.324	133.754
796	800	91.553	103.649	117.391	91.9499	93.1867	129.27	112.62	110.693	89.7087	89.6559	118.288	86.9944			150.34			180.096	144.649	131.869	124.676	133.22
800	804	90.5091	105.697	122.031	94.3972	93.2196	124.516	112.026	109.241	90.6031	90.5706	118.37	87.7998			150.059			174.976	140.919	132.524	127.799	133.576
804	808	90.971	102.757	122.159	93.6857	94.5196	129.637	111.209	109.572	90.0281	90.6686	118.436	88.1733			149.934			176.265	142.052	131.859	126.151	135.51
808	812	90.3705	102.453	121.473	93.9984	95.9183	126.519	111.952	110.287	90.4913	89.7213	118.189	87.7998			146.999			184.886	142.976	132.362	123.093	138.578
812	816	90.74	102.218	123.287	93.2478	95.3424	126.94	113.14	109.613	90.5232	90.6196	118.008	87.7706			149.695			168.358	144.137	131.843	126.346	134.087
816	820	90.2874	101.502	121.891	93.1618	94.0589	125.42	112.818	109.613	90.667	89.3293	117.745	87.9876			149.684			178.69	144.015	129.967	126.498	133.71
820	824	92.0334	103.041	123.426	94.5614	93.6968	124.087	113.462	109.181	90.9864	89.1659	117.926	85.6424			147.186			176.7	141.259	129.662	128.059	132.643
824	828	90.7493	103.178	123.531	92.9898	92.5943	130.346	113.289	109.122	90.1878	90.1459	119.258	86.4686			150.132			181.205	145.374	128.403	124.698	134.332
828	832	91.5715	104.531	123.973	95.4684	93.4171	129.543	113.487	110.317	89.533	90.0643	119.587	87.7935			151.6			179.999	143.491	128.377	127.235	136.177
832	836	90.2042	103.786	119.81	96.1721	93.993	131.273	113.14	110.198	89.7406	89.0026	117.17	86.6522			152.162			179.642	142.183	130.655	129.491	134.465
836	840	88.6614	105.374	123.763	93.9437	92.331	131.094	112.967	110.097	90.5871	90.0316	117.597	88.6344			148.092			178.437	142.73	129.065	129.035	132.398
840	844	88.5413	104.511	120.577	95.5778	91.3437	128.374	111.655	110.142	89.3414	89.3619	119.784	86.9569			152.443			181.892	142.116	128.981	130.965	136.622
844	848	89.7053	103.09	123.194	95.4918	92.6437	131.461	110.194	109.36	89.6288	88.9536	120.327	85.9303			148.727			175.339	142.92	130.412	131.225	134.621
848	852	90.0472	106.178	122.775	94.1861	92.4956	128.452	111.283	107.104	90.0122	88.8719	119.11	87.4451			150.038			185.094	143.194	130.211	128.081	135.555
852	856	89.2711	103.119	122.1	92.9507	92.726	129.442	110.466	109.408	90.1399	89.2966	118.173	86.8901			148.893			172.48	143.174	129.163	129.491	133.776
856	860	89.6499	102.384	122.007	94.5379	91.245	129.824	111.58	110.313	88.7984	88.4309	118.337	87.2469			153.515			185.515	143.626	127.063	129.816	129.13
860	864	89.7146	101.247	120.589	95.0618	91.1956	126.55	113.14	108.489	89.8205	88.1532	118.929	88.9933			149.955			180.965	142.286	130.993	131.572	134.999
864	868	89.6314	102.08	120.996	91.7232	90.9652	130.588	111.333	106.534	90.1399	89.3293	117.992	86.9026			152.12			171.268	142.437	127.475	131.442	133.332
868	872	90.0195	102.835	121.031	94.9993	91.9032	125.209	110.887	107.431	89.7406	88.7739	118.502	88.1545			150.007			182.287	142.916	128.134	129.339	131.642
872	876	88.2641	100.59	120.112	93.9359	92.8247	123.736	107.519	109.583	89.4372	89.4926	118.387	86.6314			150.902			174.47	144.597	127.365	130.748	130.442
876	880	87.0354	102.071	120.158	93.9437	92.9728	128.966	109.921	109.71	90.4434	89.5252	116.331	86.02			150.413			181.418	143.432	127.128	130.163	129.597
880	884	90.777	100.13	120.496	94.9054	92.5121	127.244	108.807	110.373	90.5392	88.7249	117.384	84.6993			149.091			176.162	144.133	130.227	130.401	128.797
884	888	90.0287	100.365	118.914	92.4738	92.0348	126.012	110.466	110.164	91.0503	90.1459	116.709	85.5673			152.505			177.918	142.742	130.568	129.447	131.42
888	892	90.6754	101.914	119.949	94.7334	92.2323	126.09	111.704	109.382	91.0822	88.9372	117.005	85.7717			151.256			181.645	143.793	129	129.469	131.909
892	896	88.4489	100.375	120.368	95.3042	92.4956	126.55	110.466	111.013	90.7628	89.3782	117.795	85.6674			149.716			170.173	143.115	128.929	132.592	131.887
896	900	91.4976	101.806	120.996	95.2651	92.6437	125.677	109.178	111.475	90.651	89.3293	117.532	85.7404			149.091			186.857	142.572	128.397	130.857	133.487
900	904	90.6754	100.786	119.112	96.0548	92.0513	125.856	110.615	111.735	91.2898	87.1569	117.236	85.5464			148.456			180.459	144.205	128.403	131.551	135.177
904	908	89.8347	99.1004	119.054	93.6466	92.1336	124.859	111.184	110.961	90.6031	88.2185	117.121	84.5845			147.842			182.306	144.724	129.948	133.329	133.843
908	912	90.3058	98.3555	118.705	95.8906	92.6931	126.534	109.624	110.455	91.4336	88.9372	119.011	82.281			151.412			172.234	147.071	127.871	131.312	134.287
912	916	92.3568	99.865	119.612	95.1478	92.726	126.207	110.367	110.793	90.8906	89.0189	117.597	82.7192			149.674			173.316	144.383	128.841	130.488	132.398
916	920	90.934	98.7084	118.577	94.9602	92.1994	124.399	111.135	109.177	91.6891	88.3819	116.413	84.234			151.131			176.538	142.809	128.196	130.662	131.909
920	924	89.6037	98.9142	118.914	92.3174	91.426	129.068	110.763	110.715	91.3377	88.5616	117.005	85.0811			151.579			170.886	145.128	129.948	130.64	129.375
924	928	90.6477	99.5219	119.903	96.5474	92.1994	127.501	110.392	111.385	91.4974	87.7612	117.515	84.981			151.87			180.926	144.546	129.338	131.182	132.042
928	932	88.2641	96.8165	120.426	94.6239	92.2323	128.842	109.178	110.406	91.8488	89.4762	117.071	83.8355			149.955			177.562	141.941	130.392	128.948	135.243
932	936	91.0172	98.9534	118.53	91.6762	92.331	125.482	110.887	110.786	91.4336	89.3619	118.403	83.6602			151.86			168.837	144.066	128.416	131.442	131.086
936	940	89.5945	101.09	121.949	96.0704	92.4298	129.761	112.67	110.842	91.6891	89.9009	117.038	83.245			151.974			183.084	144.859	128.751	129.013	132.198
940	944	90.6477	100.953	118.786	93.8264	92.0184	124.142	111.679	108.262	90.9065	89.0679	117.581	85.5255			148.768			179.279	144.229	129.215	131.572	132.465
944	948	89.2527	98.9436	118.589	93.3338	90.8171	124.562	110.961	110.711	91.4336	88.8066	117.4	84.7639			149.091			177.51	143.733	127.54	131.421	130.664
948	952	90.3243	99.914	120.612	93.6309	91.0146	123.354	110.639	111.907	89.8365	88.7739	117.499	84.0379			149.258			177.426	143.995	130.217	129.642	134.91
952	956	89.3727	99.963	120.31	94.5614	92.7424	124.851	111.976	109.587	91.753	87.8592	119.801	86.5896			149.153			177.05	145.505	128.397	130.51	129.642
956	960	89.2711	102.414	120.833	95.4918	91.8868	125.576	110.788	107.647	90.6829	88.5942	118.551	87.5494			149.466			169.758	143.9	127.891	132.744	129.842
960	964	90.4998	100.306	119.31	96.3128	89.9944	125.607	111.63	112.391	90.9225	88.9209	117.466	85.5798			150.798			169.874	145.144	128.647	135.736	129.997
964	968	89.3266	98.3065	120.879	94.882	91.8209	129.146	111.407	110.131	92.855	89.7213	118.271	87.3616			150.049			178.463	144.708	130.889	129.144	130.375
968	972	88.7723	97.7575	118.507	94.0141	90.8665	125.42	110.664	110.44	91.0024	88.5452	116.002	83.5434			149.768			180.842	143.808	127.667	129.057	132.62
972	976	89.6314	98.728	119.019	94.1548	90.8501	126.558	110.837	112.324	90.8267	89.2149	118.403	82.5335			150.59			177.899	144.316	130.091	133.763	134.599
976	980	91.2943	98.5221	119.054	93.3026	90.0767	127.158	112.447	109.918	90.9225	89.8356	119.735	83.6477			147.457			179.487	145.354	129.568	134.674	132.109
980	984	89.6869	97.9046	120.263	95.1165	89.9779	122.933	111.308	111.802	90.7788	85.4418	118.058	83.2366			151.308			171.462	144.403	129.623	134.11	132.331
984	988	88.4489	100.13	121.24	92.8178	91.2285	133.799	108.708	112.268	91.1621	87.5815	118.831	83.6664			149.559			170.581	145.525	130.058	134.218	135.577
988	992	88.3011	101.649	120.624	95.2416	89.9779	134.165	110.491	112.633	92.0724	89.2312	117.384	85.127			146.676			176.654	144.867	128.193	132.44	136.666
992	996	88.7353	102.09	120.624	95.5778	89.6653	132.372	108.931	111.106	90.5552	88.1859	115.328	82.3144			147.519			184.821	144.942	127.43	134.609	137.711
996	1000	89.3173	100.894	116.623	95.3277	90.5045	135.662	109.401	111.858	91.3537	89.0516	117.63	82.4959			149.507			175.066	142.155	127.972	139.38	136.444
1000	1004	88.8277	99.3161	112.751	93.8655	91.064	132.871	109.451	110.898	91.0662	89.0189	115.756	83.5663			149.549			170.574	143.638	127.436	136.972	135.399
1004	1008	87.4604	99.5513	116.844	95.1478	90.1589	127.711	110.738	110.302	90.3635	87.6469	114.506	83.3806			146.676			175.235	146.643	128.682	134.825	135.955
1008	1012	86.7583	100.345	114.414	96.8914	89.2374	127.174	110.317	109.513	90.1719	88.2839	117.153	84.1776			151.464			180.582	145.342	129.581	137.948	137.022
1012	1016	87.95	99.1201	113.344	95.57	88.9083	126.503	109.129	110.35	90.0122	88.5126	115.657	84.6137			152.578			184.899	143.61	129.916	135.606	136.422
1016	1020	87.2664	98.7574	116.426	93.8733	90.4551	130.385	109.277	110.898	89.1338	86.9772	118.189	83.5809			148.987			174.068	144.336	129.007	133.069	134.777
1020	1024	86.9523	97.2968	116.74	95.1087	90.3728	128.39	109.921	111.776	90.5072	88.1205	116.233	81.9973			147.29			180.038	144.11	129.922	138.122	133.598
1024	1028	87.9778	96.5029	118.414	94.0063	90.3564	129.535	110.54	109.133	91.4815	89.1169	115.608	82.2664			148.414			174.496	145.683	128.115	136.69	131.131
1028	1032	87.9223	99.3455	118.751	92.0594	89.8627	128.125	111.184	108.954	91.0503	89.8846	116.496	83.944			147.967			178.34	142.552	127.926	137.037	131.109
1032	1036	87.0354	99.2181	117.705	93.7795	89.6653	125.849	110.788	109.55	90.2517	89.4109	116.085	84.0003			145.5			180.09	144.387	128.65	138.859	133.865
1036	1040	88.9016	99.6886	119.1	93.8264	90.3893	124.726	108.411	110.03	90.1399	88.3329	117.219	85.0874			146.104			171.255	143.697	127.621	135.823	130.153
1040	1044	89.4097	97.9928	118.844	92.5363	90.488	128.179	110.268	111.024	90.1239	87.3039	116.627	84.5136			146.176			175.656	144.613	129.338	138.621	129.219
1044	1048	90.5183	96.6205	120.193	93.6231	88.8754	130.884	109.822	109.177	89.4052	88.8719	115.131	83.3222			142.762			175.896	147.075	127.42	139.683	130.175
1048	1052	88.3935	96.297	120.914	95.3824	90.5539	128.195	110.243	110.585	89.9323	87.1732	113.881	81.3859			144.438			176.777	144.478	127.417	138.447	133.776
1052	1056	89.2342	97.836	119.845	93.9124	90.2083	126.145	108.46	109.892	90.7308	86.9608	114.851	84.8078			148.477			171.825	141.47	129.082	137.276	134.821
1056	1060	88.6706	98.5319	119.565	95.0305	88.7767	125.498	107.098	108.478	91.8009	87.2059	114.786	84.5657			145.666			182.631	142.944	128.452	138.794	134.087
1060	1064	87.6914	98.4829	118.437	94.9993	88.7109	123.378	108.832	108.306	92.7272	88.2185	114.851	84.0128			144.657			184.439	141.89	127.748	138.794	134.554
1064	1068	88.2641	98.3065	118.81	94.1235	89.7805	123.697	108.435	109.215	92.1522	87.5652	114.736	82.0014			143.085			168.597	142.072	127.475	138.946	133.732
1068	1072	87.3588	99.2965	118.74	93.3886	88.7438	123.612	107.99	109.617	91.1461	88.2512	114.375	82.5648			144.396			182.151	142.984	128.358	137.103	138.089
1072	1076	87.8484	98.4339	118.821	93.9124	89.3197	128.257	108.906	110.038	90.7308	88.5942	115.739	84.9789			146.843			179.364	145.509	126.249	135.194	132.909
1076	1080	86.2132	97.934	116.402	93.3104	89.1552	130.05	107.569	110.845	91.0662	88.3002	115.131	86.527			147.384			176.382	141.541	128.835	137.818	131.198
1080	1084	86.4349	99.4925	117.275	93.9359	89.0893	128.171	108.262	108.947	91.21	88.9862	115.904	86.0472			144.459			178.975	141.585	129.124	139.987	134.999
1084	1088	88.7076	100.09	116.589	91.5981	88.3982	128.273	106.801	109.915	90.1719	89.1169	115.345	84.7723			144.969			181.192	140.455	128.919	137.797	136.399
1088	1092	88.2272	98.0516	118.333	93.2635	88.283	128.647	107.668	110.615	90.6031	89.2476	114.999	85.4358			146.593			175.585	143.483	128.069	136.213	136.933
1092	1096	87.9685	99.8944	116.996	93.5371	88.2501	126.199	106.776	111.095	89.4372	87.3039	116.512	85.0456			145.104			173.926	142.5	128.03	136.734	137.444
1096	1100	88.4304	99.2671	117.751	92.2626	89.3855	128.132	107.296	110.32	90.7628	86.2748	117.236	84.4113			142.658			171.91	145.652	127.294	136.734	140.645
1100	1104	90.4998	99.0514	117.554	90.7536	87.8223	126.901	106.331	110.823	89.6608	87.2385	116.857	84.9455			143.491			173.809	142.48	127.404	136.799	138.711
1104	1108	90.2227	96.7773	118.868	93.8186	87.4438	128.826	106.925	110.436	90.5232	85.7848	115.328	84.2089			142.96			172.383	143.749	127.274	135.975	138.622
1108	1112	90.2319	97.6007	118.065	96.0314	88.5298	126.262	107.618	110.149	90.4434	86.6342	117.17	82.3582			144.553			172.869	143.46	125.285	136.235	145.424
1112	1116	91.3405	98.1006	116.426	94.6396	88.4147	128.343	107.915	110.484	91.0024	86.6505	115.295	82.7275			142.814			177.341	142.988	128.082	134.76	146.558
1116	1120	89.7608	99.2475	117.542	92.3017	87.5919	128.779	108.782	110.778	90.5392	87.1732	116.611	84.2402			146.333			174.541	143.785	127.706	134.999	146.002
1120	1124	91.7101	97.5909	117.844	92.2314	88.5463	127.041	107.618	111.557	90.651	88.1696	116.019	83.6498			143.814			178.774	144.058	126.538	132.895	145.802
1124	1128	90.6661	97.787	116.775	92.7709	87.2134	127.298	108.411	111.266	90.8426	86.8139	115.46	84.2069			142.179			179.448	142.952	127.099	133.004	146.447
1128	1132	90.2412	99.865	116.589	93.4277	87.3944	126.254	105.934	111.631	89.4052	88.4472	115.526	85.6027			146.582			175.552	142.591	126.304	134.088	145.624
1132	1136	90.9895	98.2378	117.077	92.9351	88.283	121.936	105.489	110.432	88.974	87.8755	116.726	84.2966			144.979			171.624	142.33	126.414	135.823	148.27
1136	1140	89.3081	99.3945	117.844	94.2643	88.3653	127.875	106.306	111.285	90.2357	89.0516	115.575	82.7964			144.053			166.984	142.913	126.375	136.409	145.602
1140	1144	89.3358	99.5611	116.833	92.591	86.3577	131.047	107.445	110.436	91.8648	85.4582	114.457	83.9335			146.728			175.766	143.21	127.511	134.977	145.802
1144	1148	92.0242	100.571	117.356	93.6622	87.9375	127.291	107.024	110.447	89.5809	86.2748	116.265	83.0447			144.969			172.623	142.143	126.041	135.953	145.069
1148	1152	88.6706	105.452	118.565	95.8828	87.5919	126.355	108.336	110.41	89.8045	88.1696	114.079	81.1334			147.103			174.677	142.591	125.019	135.476	144.357
1152	1156	89.576	106.511	117.007	95.6795	88.5792	126.48	106.752	111.363	88.6706	87.7775	113.602	78.6526			146.478			175.747	143.388	125.188	132.462	140.601
1156	1160	88.4489	104.286	116.914	93.5293	88.102	123.705	108.237	110.257	90.8746	87.4835	112.845	83.4015			147.072			178.878	143.261	125.22	135.476	140.601
1160	1164	89.3173	103.453	118.786	90.8944	87.378	125.038	107.618	110.678	90.2996	87.1569	114.029	83.5684			147.28			166.115	141.438	126.81	134.717	139.912
1164	1168	89.5945	105.482	117.891	94.9523	87.8223	128.218	109.426	109.844	89.1976	86.9608	112.418	82.7505			144.594			178.852	142.298	125.019	135.259	141.89
1168	1172	90.1026	105.531	116.844	91.7935	88.2995	119.543	107.47	112.35	88.2394	87.0425	112.237	80.3093			143.022			172.195	142.77	125.561	134.457	142.935
1172	1176	90.7308	106.315	117.158	91.4026	89.0071	117.579	108.213	112.327	88.6067	85.0008	112.582	81.2044			145.51				141.914	124.257	135.498	143.379
1176	1180	91.0634	105.09	117.298	94.4597	89.04	124.531	106.207	110.987	88.0318	85.7848	113.289	82.1475			143.439				141.715	125.525	132.266	147.603
1180	1184	89.1972	104.943	117.658	92.0046	88.7438	128.101	106.479	112.677	87.329	86.3238	112.648	83.3764			146.655				139.741	125.204	135.715	144.735
1184	1188	89.9917	102.002	117.286	92.7943	88.9412	123.425	106.009	111.918	86.5305	86.4218	114.292	81.0667			144.979				139.832	125.882	134.695	143.49
1188	1192	89.9086	105.011	115.658	94.4363	89.4514	124.664	107.073	110.562	86.9617	86.5035	113.684	79.1993			145.843				142.223	124.811	134.609	146.958
1192	1196	91.6177	104.747	116.996	94.3972	87.2628	126.722	106.504	110.533	85.9715	87.7612	113.388	81.6133			146.072				143.055	125.194	133.958	143.557
1196	1200	90.8324	102.502	117.216	92.8882	86.8185	123.354	106.925	112.532	87.1693	87.4345	111.941	81.6759			147.811				139.896	125.454	136.864	144.357
1200	1204	90.7031	102.227	116.495	90.1203	86.5552	125.981	107.296	111.322	86.2909	87.1569	112.697	81.7385			144.802				140.883	124.412	132.505	146.958
1204	1208	92.8187	101.982	117.623	92.6614	88.6286	126.831	106.529	110.935	87.2332	86.9445	112.007	80.7996			147.311				141.719	125.567	133.459	145.98
1208	1212	91.0634	99.6494	117.496	95.0696	87.6248	125.069	105.687	111.627	86.7221	87.0425	113.52	81.7511			146.083				140.609	126.752	131.876	143.735
1212	1216	91.1096	102.668	117.647	90.0656	88.2007	128.351	104.771	110.592	87.2332	86.1115	112.714	81.0479			146.562				142.964	125.872	129.556	146.336
1216	1220	91.1558	101.669	117.158	91.7701	89.3033	122.318	104.003	110.525	86.3388	88.3492	113.47	80.833			147.238				142.219	125.039	130.315	146.669
1220	1224	90.8971	102.404	117.17	97.384	89.3033	125.085	104.993	109.848	87.3131	87.5979	112.221	78.615			148.133				140.292	124.373	130.553	146.536
1224	1228	91.0357	100.914	117.333	94.6396	89.0235	123.471	104.894	110.209	88.0637	87.5325	112.665	79.1972			149.539				142.548	124.432	132.765	145.736
1228	1232	91.1743	100.659	115.123	92.8021	89.0071	123.884	105.241	109.051	88.9421	86.7975	111.941	79.0428			148.852				143.162	124.928	129.859	147.514
1232	1236	92.8095	100.806	112.705	97.0243	89.1222	122.349	105.068	110.038	86.7062	86.6505	113.733	79.1492			146.062				141.006	125.071	133.611	148.181
1236	1240	93.2991	101.11	117.554	96.5318	88.8096	128.647	104.572	111.944	87.1534	87.7285	114.786	81.1564			144.761				139.848	123.316	136.213	145.135
1240	1244	91.1465	101.933	117.542	95.0618	87.8552	126.34	105.662	111.657	87.6644	87.3855	115.871	80.7516			146.239				141.141	123.841	131.247	143.713
1244	1248	88.3935	101.855	116.193	92.5207	89.0071	123.939	105.167	110.868	87.361	87.2549	114.934	74.5297			145.083				141.319	123.909	130.944	143.757
1248	1252	89.4005	100.796	116.088	96.2268	88.0197	122.575	104.597	110.615	87.6804	88.3982	114.358	71.4917			140.535				140.72	123.588	132.18	143.268
1252	1256	91.202	101.649	115.681	95.8281	87.8223	124.352	104.548	110.041	88.7025	87.8265	114.983	72.318			139.556				142.235	125.58	132.223	143.824
1256	1260	90.9525	101.992	115.577	94.1626	88.7931	122.31	104.919	109.963	88.1276	88.7249	113.174	77.3527			140.535				141.085	125.36	134.11	146.38
1260	1264	92.2274	101.776	115.705	96.2034	88.9248	123.425	105.464	109.338	87.4089	86.5035	113.256	78.7277			142.689				139.983	125.402	133.936	145.269
1264	1268	92.1073	100.257	117.67	98.6428	88.283	120.673	106.207	110.313	88.3991	85.8338	114.934	77.9453			142.231				142.254	124.776	132.31	147.381
1268	1272	89.7053	98.7084	116.205	94.2174	88.7931	122.318	105.835	110.842	90.2038	87.4672	114.786	75.9965			142.169				141.041	124.649	132.744	143.779
1272	1276	88.7076	100.483	115.472	91.1837	88.8425	121.437	104.672	111.374	88.3192	86.4382	114.769	78.1998			142.242				141.339	123.04	132.548	146.558
1276	1280	91.6824	101.022	113.809	95.6482	88.9083	122.614	104.176	110.455	88.6227	87.1242	113.668	78.3605			139.431				143.071	124.948	131.572	147.225
1280	1284	89.5668	98.5123	116.112	95.0853	87.3615	124.999	104.696	108.984	90.4593	87.1569	112.549	76.1196			140.722				140.693	123.053	131.074	146.114
1284	1288	89.5298	97.4733	116.67	93.4746	88.1185	124.422	104.696	110.227	89.4532	87.0099	113.651	76.3867			138.141				142.587	127.313	132.375	145.18
1288	1292	89.4282	96.8459	114.17	94.9289	87.8881	126.363	104.597	111.143	88.6866	87.7939	114.769	76.0299			139.39				143.333	126.768	133.784	146.358
1292	1296	88.9847	102.668	114.519	97.3449	88.4311	121.258	104.993	111.653	89.1976	87.9572	113.585	77.0043			140.899				142.338	126.729	132.809	148.559
1296	1300	89.5945	99.9434	113.6	99.5107	88.645	122.107	104.969	110.656	89.6927	87.4509	113.141	75.84			142.054				142.036	127.436	134.457	145.402
1300	1304	88.1071	101.482	114.774	100.34	86.7856	122.879	105.315	111.463	89.4052	88.6596	112.747	76.6475			140.139				140.031	126.158	133.524	146.603
1304	1308	88.3935	101.208	113.623	101.051	88.4969	124.851	106.207	111.032	87.9838	86.9282	112.862	78.3188			141.19				146.02	125.133	136.625	146.091
1308	1312	87.8669	99.4141	112.135	99.5655	86.2755	120.135	105.86	112.026	88.3831	87.5325	111.464	76.5119			143.158				143.285	127.754	134.869	146.603
1312	1316	89.1972	97.6497	113.484	97.4309	84.9755	122.824	106.355	110.603	89.0379	86.7648	110.593	76.3303			142.179				141.034	128.413	134.717	146.736
1316	1320	89.8809	101.433	115.705	98.6741	87.1312	122.076	105.712	110.756	88.6706	87.0099	111.234	78.0934			141.971				139.721	129.211	136.972	149.003
1320	1324	90.1395	102.374	112.972	99.9564	88.5628	121.811	106.058	112.149	88.7824	86.8955	113.207	77.8451			141.576				141.291	129.241	134.066	146.536
1324	1328	88.7076	102.384	113.972	98.3223	89.04	122.263	105.86	111.791	87.7922	86.6995	112.401	78.4815			140.045				138.869	128.812	137.797	145.669
1328	1332	87.8854	102.394	118.112	100.903	88.2172	123.409	105.241	111.069	87.329	85.6868	111.793	79.4079			142.97				140.982	128.183	137.797	142.312
1332	1336	88.0332	100.933	115.577	96.3597	87.2299	122.739	104.424	111.095	87.4249	86.7975	113.24	77.6824			140.212				143.095	128.322	136.69	146.314
1336	1340	88.5505	100.188	116.484	94.7647	85.7983	121.078	105.414	110.723	87.2332	88.1696	112.369	78.9197			143.47				138.901	128.082	135.454	143.424
1340	1344	89.2527	100.404	116.6	96.8914	87.3451	121.25	104.374	110.581	87.0735	88.3819	112.418	75.4978			141.607				139.761	128.741	136.387	146.603
1344	1348	88.1718	101.404	116.519	97.775	88.8096	120.798	105.315	110.641	87.9998	87.3529	113.158	75.3476			143.095				141.735	130.065	135.454	147.825
1348	1352	88.4212	99.4239	116.088	95.617	89.3197	120.198	106.578	112.309	87.8241	87.9899	111.267	75.7419			142.564				140.582	129.536	137.254	146.958
1352	1356	87.7745	101.169	117.554	93.6857	89.5501	117.758	105.043	112.048	88.6227	88.4146	110.149	74.6361			142.054				141.224	129.484	136.734	146.047
1356	1360	87.4327	102.757	116.647	98.7132	89.583	120.977	104.325	111.073	88.3352	88.9209	112.418	75.4749			142.065				140.142	129.601	134.5	145.869
1360	1364	87.1832	100.826	116.414	95.3746	90.1589	120.182	103.508	111.095	88.447	89.0842	111.777	74.7592			142.898				139.932	129.958	134.695	148.27
1364	1368	87.4512	97.934	118.205	94.3972	88.826	123.651	101.75	110.775	88.7185	87.9572	111.349	76.4138			139.535				141.196	129.685	134.869	149.27
1368	1372	89.8347	98.9926	116.961	98.5021	87.5919	125.396	103.26	111.531	87.9679	88.8556	112.599	78.0183			143.876				141.795	128.264	134.478	153.671
1372	1376	89.8162	98.7378	116.937	93.3808	88.3982	123.939	101.106	111.058	88.3671	88.6922	111.316	79.8336			142.658				139.825	130.016	132.223	155.828
1376	1380	88.2641	100.443	117.333	93.3651	88.4147	120.416	102.369	111.523	88.7664	88.3655	109.886	77.9286			139.233				140.046	131.1	133.654	152.716
1380	1384	88.0517	100.277	116.565	93.5528	88.5792	121.117	101.824	111.136	88.7984	89.2639	109.606	75.3455			140.358				141.323	129.711	133.524	153.894
1384	1388	88.9201	100.149	118.065	92.0203	87.9704	121.998	101.948	109.148	90.1559	88.3819	108.735	75.9881			142.429				142.718	131.226	132.31	151.337
1388	1392	87.8299	100.296	116.24	93.0524	86.2096	123.011	101.948	108.574	89.4372	89.1169	108.307	76.1926			141.388				142.362	131.152	134.478	153.205
1392	1396	87.6359	96.9636	116.007	92.5676	85.9299	123.011	102.864	111.638	89.6288	88.6596	111.135	78.1205			142.252				139.222	130.824	134.76	154.427
1396	1400	89.7146	98.8848	116.612	95.1556	86.5552	119.527	101.7	110.689	90.1559	89.3129	110.231	74.8927			141.648				140.95	131.6	133.264	154.005
1400	1404	85.4834	99.5513	115.728	94.4519	84.7945	125.022	102.27	111.333	89.4212	86.8792	109.458	75.7169			140.847				140.986	129.87	133.286	154.583
1404	1408	89.4651	96.993	113.426	96.6881	85.1565	124.843	101.923	112.294	91.1621	86.8955	109.162	75.1494			140.722				139.317	130.899	136.712	153.138
1408	1412	88.1071	97.6105	116.112	93.803	85.2882	125.724	102.74	112.472	91.3058	88.6106	108.883	75.5291			143.022				140.276	129.636	132.744	152.671
1412	1416	87.987	100.806	116.298	93.803	84.8274	126.472	102.071	111.761	90.1559	89.6723	109.113	74.4066			141.274				140.213	130.568	133.893	151.426
1416	1420	86.6936	98.6103	115.077	90.8083	83.9717	126.605	102.567	111.84	89.4212	88.5289	107.255	73.2277			139.036				141.275	129.954	134.76	152.805
1420	1424	87.95	98.4633	115.379	93.6857	83.4781	126.285	102.047	109.978	89.5011	88.6922	108.094	72.9857			140.993				139.924	130.269	134.869	153.605
1424	1428	87.0724	99.4337	114.821	94.1079	85.2882	124.633	101.205	111.434	89.3573	87.2875	109.129	72.8334			141.503				138.972	129.033	131.442	151.36
1428	1432	87.987	98.1888	115.495	95.4918	84.6793	128.047	100.932	112.584	89.2455	88.0225	109.458	72.9627			143.085				141.696	130.065	138.078	152.138
1432	1436	87.3865	103.511	114.658	93.0367	82.3591	126.238	101.205	110.302	89.4052	87.2059	108.916	74.9094			141.565				141.898	128.76	136.886	153.271
1436	1440	87.1463	103.208	114.414	93.717	84.6958	131.305	101.081	110.324	89.8045	85.5562	108.949	75.4164			143.637				140.082	128.459	135.888	153.005
1440	1444	88.2919	101.306	115.402	91.0273	84.7451	129.574	102.146	111.266	88.4789	87.2549	106.63	75.8713			141.7				137.284	126.483	134.522	149.048
1444	1448	87.5805	96.7185	116.635	89.2758	85.4692	127.189	102.146	111.866	88.7664	88.8882	107.781	74.6215			142.346				139.943	130.214	136.17	148.225
1448	1452	86.4904	96.3558	116.17	92.3252	84.4818	130.985	101.725	111.557	89.8524	88.4146	109.442	74.4045			143.064				140.3	130.272	137.688	151.671
1452	1456	89.1787	97.8458	115.123	91.9968	86.078	129.832	102.567	112.19	89.5809	87.6142	108.422	73.259			146.457				141.842	131.781	134.435	148.737
1456	1460	87.0539	97.885	115.554	91.0116	86.7527	126.269	102.79	111.225	88.0637	86.4218	109.787	74.4713			144.167				140.05	133.264	134.609	147.892
1460	1464	87.3588	97.8163	114.902	94.4754	85.4856	128.545	102.74	110.518	90.2517	85.8502	109.097	75.1848			146.707				140.756	131.359	132.266	151.515
1464	1468	88.3288	100.11	115.356	91.0429	85.0742	126.207	101.378	109.792	90.2996	88.1532	110.132	74.5672			145.979				141.755	131.781	132.266	150.515
1468	1472	87.3588	103.57	115.437	89.8935	85.4198	129.886	104.3	109.192	90.2836	90.2439	108.061	75.3017			142.554				140.237	134.27	132.57	149.403
1472	1476	88.3473	95.4932	116.1	93.2322	85.7324	131.133	104.523	110.086	90.9864	91.028	108.521	75.0012			141.003				139.147	133.913	135.303	149.581
1476	1480	88.9016	97.3949	115.437	94.0688	84.235	128.756	102.443	109.192	91.7051	90.2766	109.277	76.7789			145.573				138.183	132.291	134.413	151.382
1480	1484	88.8462	98.5025	115.519	92.8334	83.6426	128.569	102.691	109.997	93.0466	90.7993	109.606	76.1718			140.129				139.016	132.005	131.898	147.758
1484	1488	87.4881	94.8659	117.437	92.8178	84.6793	128.514	102.616	109.352	92.2321	90.6033	108.225	75.984			139.39				140.455	132.872	131.009	149.137
1488	1492	88.957	96.2186	115.821	94.2721	86.5387	126.527	102.913	110.778	90.619	89.3782	108.603	76.7205			143.397				139.884	132.862	132.245	148.336
1492	1496	91.2943	93.9837	115.74	95.3746	86.3742	127.361	102.369	109.989	92.28	89.2966	108.653	73.1589			139.879				138.544	131.35	133.589	148.314
1496	1500	88.338	96.9636	115.484	92.9429	86.1603	128.351	102.567	110.041	92.8869	88.6106	110.379	73.524			139.785				137.438	129.666	129.36	149.737
1500	1504	89.7885	97.7477	117.647	90.566	85.8147	126.651	102.938	109.014	92.8869	88.5779	108.981	74.9261			138.151				139.27	132.907	133.394	153.471
1504	1508	88.7538	92.5624	116.926	91.7232	86.2426	123.066	102.839	109.345	92.1203	88.1205	110.067	75.3017			141.461				139.591	132.482	131.638	151.093
1508	1512	89.1603	97.1694	116.902	94.3581	85.2717	127.672	101.502	109.252	92.6314	87.9572	111.481	75.1723			140.909				137.759	131.885	132.397	154.85
1512	1516	87.405	96.0618	116.996	90.6207	86.7691	124.991	101.799	108.775	92.3439	87.1242	110.724	74.1458			137.828				139.61	130.594	132.418	149.492
1516	1520	91.2389	97.7772	116.414	93.889	87.921	127.657	101.254	109.118	92.7751	87.7939	109.294	74.6257			136.954				136.594	130.545	132.397	144.691
1520	1524	90.3336	99.1789	116.193	94.3425	87.1641	124.126	101.65	112.405	93.5417	88.8066	109.425	75.6522			134.372				136.118	131.084	132.006	143.446
1524	1528	90.971	95.1305	115.205	92.4738	86.1109	127.267	102.146	111.724	92.4717	87.6469	109.064	76.13			137.048				138.215	131.103	130.531	147.225
1528	1532	89.0771	95.3756	115.054	91.5355	86.802	124.789	100.734	112.863	91.8967	86.2422	110.116	77.1044			140.889				137.295	133.014	130.705	144.824
1532	1536	89.4836	95.7775	115.775	91.3635	85.2552	124.414	100.412	109.524	92.0724	84.6251	109.59	78.1205			140.129				138.35	133.297	131.225	143.157
1536	1540	90.6754	96.0029	115.658	91.2775	85.6008	125.771	101.725	107.912	93.8452	86.6342	109.787	76.973			140.691				137.878	133.089	131.833	147.425
1540	1544	89.1326	98.228	116.623	94.71	86.5058	127.322	102.567	108.444	92.6314	86.2095	110.248	79.1388			139.119				137.771	131.233	129.013	145.402
1544	1548	89.0125	98.4339	115.705	96.0939	86.1274	129.333	101.23	110.06	93.8931	86.1605	111.103	78.252			139.129				137.335	132.852	129.447	145.18
1548	1552	88.4766	97.9928	116.984	92.1845	86.1274	129.699	101.378	110.525	93.6695	85.5398	107.666	77.9307			140.857				139.646	132.141	128.753	145.647
1552	1556	89.8809	95.258	117.24	88.8302	86.5387	125.997	98.9984	111.482	93.2542	86.6832	111.579	76.3095			137.849				138.179	133.053	131.269	144.357
1556	1560	90.8232	98.6594	116.775	94.8351	85.3704	131.102	99.4986	109.9	94.4361	86.5198	110.001	75.4895			140.805				137.803	133.491	129.1	143.957
1560	1564	89.8901	96.7871	116.833	93.7561	85.0578	126.987	101.502	109.338	95.5062	86.1115	110.724	77.1837			141.534				138.826	132.437	127.235	147.603
1564	1568	91.2943	95.7187	116.356	92.2079	85.8641	123.573	102.344	109.948	95.6659	85.2295	107.814	79.2493			142.575				138.481	131.496	128.927	142.779
1568	1572	90.6846	98.3065	116.333	93.9515	86.3907	131.328	100.388	110.194	94.1007	85.6542	107.798	77.3172			141.721				139.935	132.706	129.621	144.58
1572	1576	89.2711	97.6399	117.716	94.5067	86.9995	127.727	100.982	109.036	94.8992	86.1442	108.488	75.6731			141.607				140.102	132.083	129.859	144.513
1576	1580	92.0796	97.9634	116.484	89.9013	85.3375	127.86	101.7	108.541	95.2346	85.9482	108.11	76.587			140.764				142.151	134.302	128.732	145.002
1580	1584	89.6869	99.4435	115.472	94.5301	85.4198	130.042	102.245	110.015	96.1769	86.4382	107.239	76.9187			139.733				141.664	133.199	128.862	143.179
1584	1588	90.6292	98.2771	113.588	90.4721	85.2717	126.012	102.022	111.452	96.672	87.7612	106.778	76.2072			141.825				139.733	134.105	125.717	143.468
1588	1592	91.396	98.1594	115.949	88.9475	85.9957	128.491	101.849	110.946	96.8477	88.6922	106.63	76.9751			141.097				139.971	133.199	124.915	143.513
1592	1596	92.1443	97.8066	115.693	91.7075	85.9464	122.263	102.765	109.87	94.8194	89.3782	107.6	76.9062			140.649				138.497	132.888	125.652	142.89
1596	1600	91.1927	97.0322	115.856	94.1157	84.8109	130.385	102.468	107.562	94.468	88.1696	108.965	76.6663			141.17				135.559	133.329	128.211	141.512
1600	1604	91.4145	97.0812	117.333	92.9194	83.8894	126.893	100.046	108.411	95.9214	88.5942	107.008	76.6892			142.335				136.427	133.426	127.647	144.846
1604	1608	90.9156	94.5718	116.309	88.7363	86.3577	129.504	102.121	108.921	95.2985	88.1042	109.146	78.446			140.784				137.291	132.252	128.385	142.601
1608	1612	91.7101	95.4148	116.821	90.9256	85.6337	123.495	102.591	110.064	94.9152	88.7902	108.389	74.5506			139.868				137.406	133.728	126.303	141.579
1612	1616	91.3867	96.15	116.891	91.3009	85.1401	126.059	101.081	109.587	93.925	86.7975	107.946	72.8313			141.097				138.009	133.624	127.474	143.468
1616	1620	91.6639	97.5027	116.368	91.6919	85.7818	124.921	100.833	110.652	94.484	85.8175	108.357	74.1666			140.077				138.045	133.138	129.924	142.69
1620	1624	90.2412	92.3271	117.275	93.3729	84.8603	129.325	101.353	112.227	93.4938	85.6378	107.633	74.3231			141.128				138.469	132.69	130.163	141.757
1624	1628	91.0449	95.2874	116.426	90.4487	85.2882	128.296	101.378	110.395	94.2444	85.9645	109.721	74.3252			140.993				136.729	135.049	128.623	141.023
1628	1632	90.0195	93.4446	117.461	87.6652	88.2172	130.276	101.626	109.393	94.3562	87.1895	109.606	77.2609			140.087				135.88	132.236	126.693	139.089
1632	1636	90.1211	96.493	115.798	92.7161	86.4071	126.846	101.75	111.571	95.2506	87.1732	108.57	77.6594			141.732				138.877	133.43	124.806	134.977
1636	1640	88.5505	96.3558	115.995	91.5824	86.9337	125.178	100.489	111.192	94.0208	86.7485	107.419	76.829			142.419				138.191	132.421	127.842	141.156
1640	1644	90.4352	94.2189	115.565	90.1203	88.1678	124.485	101.081	111.869	94.0847	88.1205	108.537	76.3345			142.616				136.201	133.258	128.016	143.846
1644	1648	91.3221	96.1598	111.146	91.3322	87.7729	128.132	100.809	112.096	93.8931	87.6469	107.666	77.891			142.429				138.441	132.197	124.481	141.69
1648	1652	90.9248	95.7285	112.844	87.4697	87.7565	125.467	100.809	110.916	93.4459	87.2549	108.406	78.3521			142.252				135.908	132.602	126.823	144.202
1652	1656	92.0611	97.7968	115.274	90.2219	87.7894	129.075	100.833	109.386	93.909	86.0298	107.37	78.2937			138.359				135.337	131.768	129.013	144.046
1656	1660	91.3036	97.189	112.856	88.5096	86.7362	123.565	101.502	109.259	93.9729	85.6705	107.502	79.6479			138.422				136.903	132.326	124.264	141.757
1660	1664	89.5575	95.5226	117.6	90.2376	86.7198	126.34	101.849	110.019	93.2383	85.5725	109.902	78.1623			139.057				137.371	132.378	125.348	146.425
1664	1668	90.4998	95.8167	117.879	93.068	88.0362	124.321	101.329	111.65	93.2542	85.3275	107.913	80.1486			140.909				135.987	134.28	125.587	145.135
1668	1672	91.2759	96.7479	117.461	90.8553	86.9501	126.262	100.536	111.869	91.4974	86.6668	109.738	78.2833			138.307				134.303	133.741	124.763	141.757
1672	1676	90.8879	96.6303	117.461	90.1203	85.9134	124.383	99.9592	110.339	91.9127	87.2712	103.605	78.3897			139.993				134.869	132.57	125.652	142.357
1676	1680	92.0796	94.6698	116.693	92.1454	87.5754	123.557	100.809	111.408	91.4495	87.2222	104.854	78.3876			139.15				136.055	132.567	125.088	146.091
1680	1684	89.3727	96.101	116.682	91.3244	87.0489	126.332	99.8602	111.188	89.517	86.4708	107.502	79.7543			137.37				135.222	131.363	125.869	146.869
1684	1688	89.7977	98.3065	116.716	92.7631	86.259	124.578	100.784	110.704	91.2738	86.3565	108.192	80.7892			142.304				136.526	133.167	125.001	147.269
1688	1692	90.2689	96.8557	117.589	89.7137	84.3667	123.549	100.561	111.665	91.721	88.1369	107.189	78.6756			138.078				138.865	131.849	123.982	143.446
1692	1696	91.9226	97.6399	117.298	90.3314	83.6591	121.663	100.511	109.166	91.6572	89.3946	107.025	76.7914			138.88				137.688	133.368	126.281	144.246
1696	1700	90.7585	97.8752	116.088	91.1915	86.3577	125.591	100.833	111.672	90.4434	89.3129	106.515	76.7539			139.952				138.925	132.521	122.724	144.224
1700	1704	88.957	99.9042	117.216	88.8927	86.9008	123.058	101.576	112.659	90.2996	88.4472	107.008	78.6923			141.877				138.604	133.164	125.001	146.291
1704	1708	89.2711	96.6793	116.961	91.1758	84.1527	124.383	101.205	111.043	90.5871	86.8465	105.594	76.2281			142.585				137.359	132.94	125.24	142.89
1708	1712	91.8671	96.2578	117.007	91.4573	85.6172	122.263	99.5556	110.711	91.2579	87.6632	105.315	72.3326			142.481				137.49	134.367	124.264	141.445
1712	1716	89.7793	99.8454	117.775	90.0577	86.9337	124.952	100.759	111.907	91.1141	88.2512	107.041	72.7019			139.109				138.045	134.465	124.156	146.069
1716	1720	90.934	97.287	116.577	91.9812	86.3413	128.6	100.932	109.561	91.0024	87.6305	106.548	72.439			140.056				138.366	133.005	124.589	143.868
1720	1724	90.9802	95.7481	116.251	91.2227	87.1805	127.789	100.586	110.406	90.9065	88.0062	105.676	72.9356			140.014				136.57	133.005	123.982	147.025
1724	1728	89.1418	96.5715	116.263	92.5676	87.1641	125.958	100.932	110.484	91.6572	87.1895	104.854	72.6664			141.565				136.281	132.064	125.088	144.602
1728	1732	90.2134	94.2876	115.647	89.9717	87.4767	126.262	101.056	110.615	90.7308	88.5126	106.383	72.777			138.068				135.706	132.859	121.944	142.868
1732	1736	89.6499	96.9244	117.786	92.677	87.8881	127.462	101.254	108.705	92.3439	87.9572	106.943	71.9216			138.703				137.605	133.585	123.809	144.669
1736	1740	90.7862	97.7085	117.344	90.0734	87.9046	131.593	99.9988	110	92.6474	88.1859	106.186	72.8375			139.66				135.975	134.004	122.551	144.268
1740	1744	87.8761	94.2777	116.891	93.1462	86.7856	129.886	100.759	111.545	92.3918	87.4019	107.469	71.1913			140.857				135.928	135.179	124.373	141.401
1744	1748	90.0287	97.4145	116.798	91.1524	87.6742	134.134	100.412	111.773	92.5835	89.4762	107.271	71.6149			137.693				137.636	135.114	122.811	141.979
1748	1752	89.4559	98.8946	115.798	89.3697	86.2096	129.348	100.338	110.149	91.8488	88.5289	108.768	70.9138			139.077				136.352	135.036	121.857	142.046
1752	1756	89.5021	98.4241	115.775	88.1127	85.8312	132.209	100.685	111.72	91.6412	87.2712	109.491	71.8527			138.005				136.598	136.671	125.5	133.043
1756	1760	89.382	94.6012	117.554	93.9547	85.716	131.157	101.353	110.79	91.3537	88.2839	107.502	72.2742			138.599				136.059	135.438	125.457	135.555
1760	1764	89.8162	97.7673	118.275	92.8424	86.802	129.785	99.4838	110.008	92.2481	89.0026	108.143	74.0853			140.264				135.187	133.365	123.223	136.599
1764	1768	88.1071	97.0126	115.077	88.6025	86.3907	128.818	99.4268	109.006	91.9287	88.7412	106.943	76.4388			137.495				137.101	134.458	122.985	144.113
1768	1772	88.7723	99.5317	115.833	90.541	86.1932	131.765	100.338	110.298	89.9962	89.0189	107.798	74.4525			138.588				136.784	134.919	125.327	144.58
1772	1776	89.3912	99.9728	116.321	90.0935	86.802	130.681	99.8552	110.421	91.3537	87.8592	106.762	73.5261			138.193				136.677	136.12	121.64	140.69
1776	1780	87.7745	97.0714	115.286	92.6292	85.0084	132.973	99.2733	109.766	90.6829	89.4273	108.077	71.9049			136.756				135.492	137.385	122.638	137.755
1780	1784	88.2919	93.7484	115.495	91.5136	86.4729	127.821	100.833	110.134	90.2517	88.9699	107.617	71.5502			138.109				136.364	136.963	122.486	141.268
1784	1788	88.6984	96.993	115.368	88.0232	87.1147	128.319	101.824	109.937	91.0343	87.9409	109.047	72.9293			138.89				138.881	136.087	121.857	142.268
1788	1792	89.3266	96.7675	115.972	91.2122	86.4894	127.961	100.294	110.369	89.6288	87.6632	108.406	73.9163			138.068				137.295	135.6	120.252	145.424
1792	1796	90.0564	97.1792	115.74	92.5601	85.716	128.709	99.9851	108.88	88.5435	87.7122	105.216	76.6788			139.827				134.469	137.061	120.968	142.49
1796	1800	87.7283	96.297	113.693	90.1754	85.4198	131.219	101.597	107.842	90.0907	87.4182	106.91	77.311			139.879				136.962	131.679	120.881	143.001
1800	1804
	1808
	1812
	1816
	1820
	1824
	1828
	1832
	1836
	1840
	1844
	1848
	1852
	1856
	1860
	1864
	1868
	1872
	1876
	1880
	1884
	1888
	1892
	1896
	1900
	1904
	1908
	1912
	1916
	1920
	1924
	1928
	1932
	1936
	1940
	1944
	1948
	1952
	1956
	1960
	1964
	1968
	1972
	1976
	1980
	1984
	1988
	1992
	1996
	2000
[truncated: 12 more columns]
